# Supplementary material for: Proteomic Analysis Reveals a Novel Therapeutic Strategy Using Fludarabine for Steroid-Resistant Asthma Exacerbation
Source: Front Immunol. 2022 Feb 25;13:805558. doi: 10.3389/fimmu.2022.805558 (PMC8913936; doi:10.3389/fimmu.2022.805558)
Supplement: Supplementary file 2 [file DataSheet_2.xlsx]

## Sheet: S1
Table S1: list of all proteins identified in two biological replicates of asthmatic mice lung tissue proteome (asthmatic vs. PBS)
OVA versus PBS
Checked	Protein FDR Confidence: Combined	Master	Accession	Description	Exp. q-value: Combined	Sum PEP Score	Coverage [%]	# Peptides	# PSMs	# Unique Peptides	# AAs	MW [kDa]	calc. pI	Score Sequest HT: Sequest HT	# Peptides (by Search Engine): Sequest HT	Biological Process	Cellular Component	Molecular Function	Pfam IDs	Entrez Gene ID	Ensembl Gene ID	Gene Symbol	Gene ID	WikiPathways	Reactome Pathways	# Protein Pathway Groups	# Razor Peptides	Protein fold change Ratio: (OVA) / (PBS)	Protein fold change P-Value: (OVA) / (PBS)	Protein fold change (Grouped): PBS	Protein fold change (Grouped): OVA	Protein fold change: PBS replicate I	Protein fold change: PBS replicate II	Protein fold change: OVA replicate I	Protein fold change: OVA replicate II	Found in Sample: PBS replicate I	Found in Sample: PBS replicate II	Found in Sample: OVA replicate I	Found in Sample: OVA replicate II	# Protein Groups	Modifications
FALSE	High	Master Protein	P07724	Serum albumin OS=Mus musculus OX=10090 GN=Alb PE=1 SV=3	0	244.1	48	31	517	31	608	68.6	6.07	1029.14	31	stress response;other biological processes	non-structural extracellular;extracellular matrix;ER/Golgi;other cell component	nucleic acid binding activity;other molecular function	Pf00273	11657	ENSMUSG00000029368	Alb	mmu:11657; P07724; Q3TV03; Q61802; Q8C7C7; Q8C7H3; Q8CG74		Regulation of Insulin-like Growth Factor (IGF) transport and uptake by Insulin-like Growth Factor Binding Proteins (IGFBPs); Post-translational protein phosphorylation; Platelet degranulation ; Scavenging of heme from plasma; Cytoprotection by HMOX1; Heme degradation; Recycling of bile acids and salts; Transport of organic anions; Heme biosynthesis; HDL remodeling	10	0	1.483	0.124125	6.83812e+09	1.01402e+10	5.9855e+09	7.26391e+09	7968616133	1.02729e+10	High	High	High	High	1	Acetyl [K438; K588]
FALSE	High	Master Protein	Q8BTM8	Filamin-A OS=Mus musculus OX=10090 GN=Flna PE=1 SV=5	0	214.374	25	53	286	48	2647	281	6.04	271.74	53	cell cycle OR cell proliferation;cell organization and biogenesis;protein metabolism;RNA metabolism OR transcription;other metabolic processes;stress response;transport;developmental processes;signal transduction;other biological processes	plasma membrane;other membranes;cytosol;cytoskeleton;ER/Golgi;nucleus;other cell component	signal transduction activity or receptor binding;cytoskeletal activity;other molecular function	Pf00307, Pf00630	192176	ENSMUSG00000031328	Flna	B7FAV0; O54934; Q7TQI1; Q8BLK1; Q8BTM8; Q8BTN7; Q8VHX5; Q8VHX8; Q99KQ2	TNF-alpha NF-kB Signaling Pathway; MAPK signaling pathway; Focal Adhesion	RHO GTPases activate PAKs; Platelet degranulation ; GP1b-IX-V activation signalling; Cell-extracellular matrix interactions	7	5	1.589	0.0622238	6.60442e+08	1.04963e+09	6.33865e+08	6.39838e+08	8.79696e+08	9.9708e+08	High	High	High	High	1	Acetyl [K691]
FALSE	High	Master Protein	P02088	Hemoglobin subunit beta-1 OS=Mus musculus OX=10090 GN=Hbb-b1 PE=1 SV=2	0	211.409	99	14	752	7	147	15.8	7.65	1488.29	14	other metabolic processes;transport;developmental processes;other biological processes	cytosol;other cell component	other molecular function	Pf00042	100503605; 101488143; 15129		Hbb-b1	mmu:100503605; mmu:101488143; mmu:15129; P02088; Q54AI0; Q91V86; Q9CRZ2; Q9CXH5; Q9CY12; Q9CY54; Q9R0S6			0	10	0.81	0.190836	5.32542e+10	4.31129e+10	4.98532e+10	5.28946e+10	3.19988e+10	4.62453e+10	High	High	High	High	1	Methyl [K66; K67]; Acetyl [K67]; Met-loss [N-Term]; Met-loss+Acetyl [N-Term]
FALSE	High	Master Protein	P16546	Spectrin alpha chain, non-erythrocytic 1 OS=Mus musculus OX=10090 GN=Sptan1 PE=1 SV=4	0	194.334	23	48	215	47	2472	284.4	5.33	161.91	48	cell organization and biogenesis	plasma membrane;other membranes;cytoskeleton;other cell component	cytoskeletal activity;other molecular function	Pf00435, Pf08726, Pf13499		ENSMUSG00000057738	Sptan1	A3KGU6; A3KGU8; P16546; Q8K380; Q9CT05		Neutrophil degranulation; COPI-mediated anterograde transport; RAF/MAP kinase cascade; NCAM signaling for neurite out-growth; Interaction between L1 and Ankyrins; RHOU GTPase cycle; RHOV GTPase cycle; Caspase-mediated cleavage of cytoskeletal proteins	8	1	1.196	0.0635794	5.16168e+08	6.17554e+08	5.00398e+08	4.95068e+08	4.93219e+08	6.15598e+08	High	High	High	High	1	Acetyl [K190; K1829]
FALSE	High	Master Protein	Q921I1	Serotransferrin OS=Mus musculus OX=10090 GN=Tf PE=1 SV=1	0	186.823	44	30	372	30	697	76.7	7.18	569.58	30	cell organization and biogenesis;stress response;transport;developmental processes;signal transduction;other biological processes	non-structural extracellular;extracellular matrix;plasma membrane;other membranes;other cytoplasmic organelle;other cell component	signal transduction activity or receptor binding;other molecular function		22041	ENSMUSG00000032554	Tf	mmu:22041; O35421; Q3UBW7; Q58E69; Q61803; Q62357; Q62358; Q62359; Q63915; Q64515; Q8VII5; Q921I1; Q922C0	Iron Homeostasis	Platelet degranulation ; Regulation of Insulin-like Growth Factor (IGF) transport and uptake by Insulin-like Growth Factor Binding Proteins (IGFBPs); Post-translational protein phosphorylation; Cargo recognition for clathrin-mediated endocytosis; Transferrin endocytosis and recycling	8	0	1.674	0.154962	1.76513e+09	2.95423e+09	1699352407	1.70477e+09	2.67957e+09	2.59304e+09	High	High	High	High	1	Acetyl [K122; K252; K531; K565]
FALSE	High	Master Protein	P01942	Hemoglobin subunit alpha OS=Mus musculus OX=10090 GN=Hba PE=1 SV=2	0	177.321	92	10	952	7	142	15.1	8.22	1953.36	10	other metabolic processes;transport;developmental processes;other biological processes	non-structural extracellular;cytosol;translational apparatus;other cell component	other molecular function	Pf00042			Hba	P01942		Erythrocytes take up carbon dioxide and release oxygen; Erythrocytes take up oxygen and release carbon dioxide; Scavenging of heme from plasma; Cytoprotection by HMOX1; Heme signaling	5	4	0.798	0.00912107	8.18316e+10	6.53106e+10	7.8723e+10	7.9093e+10	5.16381e+10	6.57633e+10	High	High	High	High	1	Met-loss [N-Term]; Met-loss+Acetyl [N-Term]; Acetyl [K8]
FALSE	High	Master Protein	P26039	Talin-1 OS=Mus musculus OX=10090 GN=Tln1 PE=1 SV=2	0	172.101	19	38	222	38	2541	269.7	6.18	181.69	38	cell adhesion;cell organization and biogenesis;signal transduction	plasma membrane;other membranes;cytoskeleton;other cell component	signal transduction activity or receptor binding;cytoskeletal activity;other molecular function	Pf00373, Pf01608, Pf08913, Pf09141	21894	ENSMUSG00000028465	Tln1	A2AIM8; mmu:21894; P26039; Q8VEF0	Primary Focal Segmental Glomerulosclerosis FSGS; Integrin-mediated Cell Adhesion; Focal Adhesion	Smooth Muscle Contraction; Platelet degranulation ; MAP2K and MAPK activation; GRB2:SOS provides linkage to MAPK signaling for Integrins ; p130Cas linkage to MAPK signaling for integrins; SEMA3A-Plexin repulsion signaling by inhibiting Integrin adhesion	10	0	1.188	0.170881	5.14415e+08	6.11056e+08	4.86597e+08	5.05656e+08	5.10537e+08	5.82267e+08	High	High	High	High	1
FALSE	High	Master Protein	Q64727	Vinculin OS=Mus musculus OX=10090 GN=Vcl PE=1 SV=4	0	171.951	41	39	254	39	1066	116.6	6	319.59	39	cell adhesion;cell organization and biogenesis;developmental processes;other biological processes	plasma membrane;other membranes;cytoskeleton;other cell component	cytoskeletal activity;other molecular function	Pf01044	22330	ENSMUSG00000021823	Vcl	mmu:22330; Q64727; Q8BP32; Q8BS46; Q922C5; Q922D9	Primary Focal Segmental Glomerulosclerosis FSGS; IL-3 Signaling Pathway; Regulation of Actin Cytoskeleton; Integrin-mediated Cell Adhesion; Focal Adhesion	Platelet degranulation ; MAP2K and MAPK activation; Neutrophil degranulation; Smooth Muscle Contraction	9	0	1.182	0.155725	8.07252e+08	9.53866e+08	7.55294e+08	8.02232e+08	7.97607e+08	9.08181e+08	High	High	High	High	1
FALSE	High	Master Protein	Q62261	Spectrin beta chain, non-erythrocytic 1 OS=Mus musculus OX=10090 GN=Sptbn1 PE=1 SV=2	0	162.916	23	40	176	39	2363	274.1	5.58	105.3	40	cell cycle OR cell proliferation;cell organization and biogenesis;protein metabolism;other metabolic processes;transport;signal transduction;other biological processes	plasma membrane;other membranes;cytoskeleton;nucleus;other cell component	cytoskeletal activity;other molecular function	Pf00307, Pf00435	20742	ENSMUSG00000020315	Sptbn1	A2AFU1; mmu:20742; Q3TEM7; Q5SQL8; Q5SQL9; Q62261; Q9QWJ7		COPI-mediated anterograde transport; RAF/MAP kinase cascade; NCAM signaling for neurite out-growth; Interaction between L1 and Ankyrins; RHOU GTPase cycle; RHOV GTPase cycle	6	1	1.221	0.113702	4.36713e+08	5.33133e+08	4.21539e+08	4.20681e+08	4.44095e+08	5.09546e+08	High	High	High	High	1	Acetyl [K1210; K1421]
FALSE	High	Master Protein	P20152	Vimentin OS=Mus musculus OX=10090 GN=Vim PE=1 SV=3	0	153.691	60	31	274	26	466	53.7	5.12	404.22	31	cell organization and biogenesis;stress response;developmental processes;signal transduction;other biological processes	plasma membrane;other membranes;cytosol;cytoskeleton;nucleus;other cytoplasmic organelle;other cell component	cytoskeletal activity;nucleic acid binding activity;other molecular function	Pf00038, Pf04732	22352	ENSMUSG00000026728	Vim	mmu:22352; O08704; P20152; Q8CCH1	Spinal Cord Injury; Primary Focal Segmental Glomerulosclerosis FSGS; Alpha6-Beta4 Integrin Signaling Pathway	Aggrephagy; Striated Muscle Contraction; Caspase-mediated cleavage of cytoskeletal proteins; RHOBTB1 GTPase cycle	7	5	1.655	0.0016224	1.03387e+09	1.71079e+09	9.68511e+08	1.02618e+09	1344874428	1732609434	High	High	High	High	1
FALSE	High	Master Protein	P26041	Moesin OS=Mus musculus OX=10090 GN=Msn PE=1 SV=3	0	147.461	42	28	278	23	577	67.7	6.6	376.46	28	cell adhesion;cell cycle OR cell proliferation;cell organization and biogenesis;developmental processes;other biological processes	plasma membrane;other membranes;cytosol;cytoskeleton;other cell component	signal transduction activity or receptor binding;cytoskeletal activity;nucleic acid binding activity;other molecular function	Pf00373, Pf00769, Pf09379	17698	ENSMUSG00000031207	Msn	B1AX70; mmu:17698; P26041; Q3UL28; Q8BSN4	Regulation of Actin Cytoskeleton	Recycling pathway of L1	2	5	1.396	0.0240521	9.50521e+08	1.32726e+09	9.39317e+08	8.94351e+08	1.0922e+09	1284095148	High	High	High	High	1	Acetyl [K360; K538]
FALSE	High	Master Protein	O08553	Dihydropyrimidinase-related protein 2 OS=Mus musculus OX=10090 GN=Dpysl2 PE=1 SV=2	0	130.584	37	15	181	13	572	62.2	6.38	417.08	15	cell organization and biogenesis;transport;developmental processes;other biological processes	plasma membrane;other membranes;cytosol;cytoskeleton;other cell component	cytoskeletal activity;other molecular function		12934	ENSMUSG00000022048	Dpysl2	mmu:12934; O08553; Q6P5D0	PluriNetWork: mechanisms associated with pluripotency	Recycling pathway of L1; CRMPs in Sema3A signaling	3	2	1.167	0.210947	4.99533e+08	5.83156e+08	4.65982e+08	497917777	4.92899e+08	5.49288e+08	High	High	High	High	1
FALSE	High	Master Protein	Q9D7Z6	Calcium-activated chloride channel regulator 1 OS=Mus musculus OX=10090 GN=Clca1 PE=1 SV=2	0	115.883	27	23	151	23	913	100	6.01	240.8	23	protein metabolism;other metabolic processes;stress response;transport	non-structural extracellular;plasma membrane;other membranes;other cell component	transporter activity;other molecular function	Pf08434, Pf13519	23844	ENSMUSG00000028255	Clca1	mmu:23844; O88826; Q8R049; Q9D7Z6	Alpha6-Beta4 Integrin Signaling Pathway	Stimuli-sensing channels	2	0	100	0.0904291	95817.1	1.22917e+09	23442	364158	9.36283e+08	1.28471e+09	Peak Found	Peak Found	High	High	1
FALSE	High	Master Protein Candidate	P11499	Heat shock protein HSP 90-beta OS=Mus musculus OX=10090 GN=Hsp90ab1 PE=1 SV=3	0	111.466	31	23	185	11	724	83.2	5.03	262.98	23	cell organization and biogenesis;DNA metabolism;other metabolic processes;stress response;developmental processes;other biological processes	non-structural extracellular;plasma membrane;other membranes;cytosol;nucleus;other cytoplasmic organelle;other cell component	signal transduction activity or receptor binding;enzyme regulator activity;cytoskeletal activity;nucleic acid binding activity;other molecular function		15516	ENSMUSG00000023944	Hsp90ab1	mmu:15516; O89078; P11499; Q3UIQ7	TNF-alpha NF-kB Signaling Pathway; Focal Adhesion-PI3K-Akt-mTOR-signaling pathway	Neutrophil degranulation; The role of GTSE1 in G2/M progression after G2 checkpoint; Regulation of actin dynamics for phagocytic cup formation; HSP90 chaperone cycle for steroid hormone receptors (SHR); Attenuation phase; Estrogen-dependent gene expression; Sema3A PAK dependent Axon repulsion; DDX58/IFIH1-mediated induction of interferon-alpha/beta; HSF1 activation; RHOBTB2 GTPase cycle; Aryl hyd…	16	0	1.559	0.0826509	5.43393e+08	8.47324e+08	4.69723e+08	5.84498e+08	710410626	804593154	High	High	High	High	1
FALSE	High	Master Protein	P02089	Hemoglobin subunit beta-2 OS=Mus musculus OX=10090 GN=Hbb-b2 PE=1 SV=2	0	110.617	92	13	621	6	147	15.9	8.05	996.4	13	other metabolic processes;transport;developmental processes;other biological processes	cytosol;other cell component	other molecular function	Pf00042	15130		Hbb-b2	mmu:15130; P02089; Q5D0E8			0	0	0.751	0.0366705	1.21447e+10	9.11891e+09	1.16311e+10	1.1791e+10	7087254671	9.34104e+09	High	High	High	High	1	Met-loss [N-Term]; Met-loss+Acetyl [N-Term]
FALSE	High	Master Protein	P48678	Prelamin-A/C OS=Mus musculus OX=10090 GN=Lmna PE=1 SV=2	0	98.407	38	24	130	23	665	74.2	6.98	156.44	24	cell cycle OR cell proliferation;cell organization and biogenesis;stress response;transport;developmental processes;other biological processes	other membranes;cytosol;cytoskeleton;nucleus;other cell component	other molecular function	Pf00038, Pf00932	16905	ENSMUSG00000028063	Lmna	B3RH23; B3RH24; mmu:16905; P11516; P48678; P97859; Q3TIH0; Q3TTS8; Q3U733; Q3U7I5; Q3UCA0; Q3UCJ8; Q3UCU3; Q91WF2; Q9DC21	Adipogenesis genes; FAS pathway and Stress induction of HSP regulation		2	1	1.371	0.0871999	2.99727e+08	4.10826e+08	3.06491e+08	2.7254e+08	3.49807e+08	3.84127e+08	High	High	High	High	1	Methyl [K78]; Phospho [S75(100)]
FALSE	High	Master Protein	P24549	Retinal dehydrogenase 1 OS=Mus musculus OX=10090 GN=Aldh1a1 PE=1 SV=5	0	96.967	28	13	142	8	501	54.4	7.8	243.16	13	other metabolic processes;stress response;developmental processes;other biological processes	cytosol;nucleus;other cell component	other molecular function	Pf00171	11668	ENSMUSG00000053279	Aldh1a1	mmu:11668; P24549; Q7TQJ0; Q811J0	Retinol metabolism; Dopaminergic Neurogenesis; Fatty Acid Omega Oxidation; Tryptophan metabolism	RA biosynthesis pathway; Ethanol oxidation; Fructose catabolism	7	2	0.884	0.242678	9.98762e+08	8.82799e+08	9.06578e+08	1.0231e+09	7.44574e+08	833302631	High	High	High	High	1	Acetyl [K329]
FALSE	High	Master Protein	P20029	Endoplasmic reticulum chaperone BiP OS=Mus musculus OX=10090 GN=Hspa5 PE=1 SV=3	0	91.49	29	16	148	15	655	72.4	5.16	198.88	16	protein metabolism;other metabolic processes;stress response;transport;developmental processes;signal transduction;other biological processes	non-structural extracellular;plasma membrane;other membranes;cytosol;mitochondrion;ER/Golgi;nucleus;other cell component	translation activity;other molecular function		14828	ENSMUSG00000026864	Hspa5	mmu:14828; O35642; P20029; Q3UFF2; Q61630	MAPK signaling pathway	Antigen Presentation: Folding, assembly and peptide loading of class I MHC; Regulation of HSF1-mediated heat shock response	3	0	2.012	0.0193329	2.70851e+08	5.44866e+08	2.76727e+08	2.46494e+08	4.59887e+08	5.13943e+08	High	High	High	High	1	Acetyl [K126]
FALSE	High	Master Protein Candidate	P63017	Heat shock cognate 71 kDa protein OS=Mus musculus OX=10090 GN=Hspa8 PE=1 SV=1	0	90.093	26	16	143	15	646	70.8	5.52	210.59	16	cell organization and biogenesis;protein metabolism;RNA metabolism OR transcription;other metabolic processes;stress response;transport;other biological processes	non-structural extracellular;plasma membrane;other membranes;cytosol;cytoskeleton;ER/Golgi;nucleus;other cytoplasmic organelle;other cell component	signal transduction activity or receptor binding;nucleic acid binding activity;other molecular function		15481	ENSMUSG00000015656	Hspa8	mmu:15481; P08109; P12225; P63017; Q3U6R0; Q3U764; Q3U7D7; Q3U7E2; Q3U9B4; Q3U9G0; Q3UGM0; Q5FWJ6; Q62373; Q62374; Q62375; Q6NZD0	MAPK signaling pathway; Exercise-induced Circadian Regulation	HSP90 chaperone cycle for steroid hormone receptors (SHR); mRNA Splicing - Major Pathway; Neutrophil degranulation; AUF1 (hnRNP D0) binds and destabilizes mRNA; Clathrin-mediated endocytosis; Regulation of HSF1-mediated heat shock response; Attenuation phase; Lysosome Vesicle Biogenesis; Golgi Associated Vesicle Biogenesis; GABA synthesis, release, reuptake and degradation; Protein methylation	14	0	1.415	0.123226	5.92911e+08	8.39206e+08	5.59965e+08	5.83735e+08	7.1624e+08	7.82826e+08	High	High	High	High	1
FALSE	High	Master Protein	P07901	Heat shock protein HSP 90-alpha OS=Mus musculus OX=10090 GN=Hsp90aa1 PE=1 SV=4	0	88.694	29	20	138	10	733	84.7	5.01	158.73	20	cell organization and biogenesis;DNA metabolism;other metabolic processes;stress response;transport;developmental processes;other biological processes	extracellular matrix;plasma membrane;other membranes;cytosol;cytoskeleton;mitochondrion;nucleus;other cell component	signal transduction activity or receptor binding;enzyme regulator activity;cytoskeletal activity;nucleic acid binding activity;other molecular function		15519	ENSMUSG00000021270	Hsp90aa1	mmu:15519; P07901	EBV LMP1 signaling; TNF-alpha NF-kB Signaling Pathway; Focal Adhesion-PI3K-Akt-mTOR-signaling pathway; IL-6 signaling Pathway; IL-2 Signaling Pathway	Neutrophil degranulation; The role of GTSE1 in G2/M progression after G2 checkpoint; Regulation of actin dynamics for phagocytic cup formation; Recruitment of NuMA to mitotic centrosomes; HSP90 chaperone cycle for steroid hormone receptors (SHR); Anchoring of the basal body to the plasma membrane; Regulation of PLK1 Activity at G2/M Transition; Loss of Nlp from mitotic centrosomes; Recruitment of…	33	0	1.448	0.223634	8.58084e+07	1.24258e+08	7.09155e+07	9.6542e+07	1.01021e+08	1.21682e+08	High	High	High	High	1
FALSE	High	Master Protein	P07758	Alpha-1-antitrypsin 1-1 OS=Mus musculus OX=10090 GN=Serpina1a PE=1 SV=4	0	88.206	22	10	109	5	413	46	5.72	222.54	10	protein metabolism;other metabolic processes;stress response;other biological processes	non-structural extracellular;ER/Golgi;other cell component	enzyme regulator activity;other molecular function	Pf00079	20700; 20703	ENSMUSG00000066366	Serpina1a	mmu:20700; P07758; Q3UJ47; Q80YB8; Q8JZV6; Q91XB8			0	6	0.437	0.139468	1.17962e+09	5.15529e+08	8.97975e+08	1440837274	441591852	4.79152e+08	High	High	High	High	1	Acetyl [K213; K214]
FALSE	High	Master Protein Candidate	Q00896	Alpha-1-antitrypsin 1-3 OS=Mus musculus OX=10090 GN=Serpina1c PE=1 SV=2	0	88.206	22	10	109	5	412	45.8	5.44	222.54	10	other biological processes	non-structural extracellular;ER/Golgi;other cell component	enzyme regulator activity;other molecular function	Pf00079	20702		Serpina1c	mmu:20702; P81105; Q00896; Q91V74; Q91WH5; Q91XC1		Neutrophil degranulation; Regulation of Insulin-like Growth Factor (IGF) transport and uptake by Insulin-like Growth Factor Binding Proteins (IGFBPs); Post-translational protein phosphorylation; Platelet degranulation ; COPII-mediated vesicle transport; Cargo concentration in the ER	6	0	0.437	0.139468	1.17962e+09	5.15529e+08	8.97975e+08	1440837274	441591852	4.79152e+08	High	High	High	High	1	Acetyl [K213; K214]
FALSE	High	Master Protein Rejected	P68134	Actin, alpha skeletal muscle OS=Mus musculus OX=10090 GN=Acta1 PE=1 SV=1	0	87.91	33	11	297	0	377	42	5.39	526.2	11	cell organization and biogenesis;developmental processes;other biological processes	cytoskeleton;other cell component	other molecular function	Pf00022	11459	ENSMUSG00000031972	Acta1	mmu:11459; P02568; P68134; P99020	Hypothetical Network for Drug Addiction; Myometrial Relaxation and Contraction Pathways	Striated Muscle Contraction	3	0									High	High	High	High	0
FALSE	High	Master Protein Candidate Rejected	P68033	Actin, alpha cardiac muscle 1 OS=Mus musculus OX=10090 GN=Actc1 PE=1 SV=1	0	87.91	33	11	297	0	377	42	5.39	526.2	11	cell organization and biogenesis;developmental processes;other biological processes	cytoskeleton;other cell component	cytoskeletal activity;other molecular function	Pf00022	11464	ENSMUSG00000068614	Actc1	mmu:11464; P04270; P68033	Myometrial Relaxation and Contraction Pathways	Striated Muscle Contraction; RHOA GTPase cycle; RHOB GTPase cycle	4	0									High	High	High	High	0
FALSE	High	Master Protein	P62737	Actin, aortic smooth muscle OS=Mus musculus OX=10090 GN=Acta2 PE=1 SV=1	0	82.861	33	11	228	6	377	42	5.39	391.15	11	developmental processes;other biological processes	cytoskeleton;other cell component	other molecular function	Pf00022	11475	ENSMUSG00000035783	Acta2	mmu:11475; P03996; P04108; P62737		Smooth Muscle Contraction	1	0	1.666	0.0349882	1.06594e+09	1.77554e+09	1.01835e+09	1037452402	1.45895e+09	1720318459	High	High	High	High	1
FALSE	High	Master Protein	P19096	Fatty acid synthase OS=Mus musculus OX=10090 GN=Fasn PE=1 SV=2	0	81.174	11	22	95	22	2504	272.3	6.58	69.49	22	other metabolic processes;developmental processes;other biological processes	plasma membrane;other membranes;cytosol;ER/Golgi;other cell component	other molecular function	Pf00107, Pf00550, Pf00698, Pf00975, Pf02801, Pf08242, Pf08659, Pf16197	14104	ENSMUSG00000025153	Fasn	B1ATU8; mmu:14104; P19096; Q6PB72; Q8C4Z0; Q9EQR0	Fatty Acid Biosynthesis; Dysregulated miRNA Targeting in Insulin/PI3K-AKT Signaling; Cholesterol metabolism (includes both Bloch and Kandutsch-Russell pathways); Omega-9 FA synthesis	ChREBP activates metabolic gene expression; Fatty acyl-CoA biosynthesis; Vitamin B5 (pantothenate) metabolism	7	0	2.048	0.0022322	1.30388e+08	2.66979e+08	1.22055e+08	1.29514e+08	2.14403e+08	2.64672e+08	High	High	High	High	1
FALSE	High	Master Protein	Q9JKF1	Ras GTPase-activating-like protein IQGAP1 OS=Mus musculus OX=10090 GN=Iqgap1 PE=1 SV=2	0	77.805	15	21	80	21	1657	188.6	6.48	43.33	21	cell organization and biogenesis;developmental processes;signal transduction;other biological processes	plasma membrane;other membranes;cytoskeleton;nucleus;other cell component	enzyme regulator activity;cytoskeletal activity;other molecular function	Pf00307	29875	ENSMUSG00000030536	Iqgap1	G3UW45; mmu:29875; Q9JKF1	G13 Signaling Pathway; Regulation of Actin Cytoskeleton	MAP2K and MAPK activation; Neutrophil degranulation; RHOA GTPase cycle; RHOC GTPase cycle; RHO GTPases activate IQGAPs; RAC1 GTPase cycle; RAC2 GTPase cycle; RHOU GTPase cycle; RHOV GTPase cycle; CDC42 GTPase cycle; RHOQ GTPase cycle; Nephrin family interactions	14	0	1.642	0.0563292	1.66803e+08	2.73961e+08	1.51159e+08	1.71147e+08	2.37148e+08	251966949	High	High	High	High	1
FALSE	High	Master Protein	P58252	Elongation factor 2 OS=Mus musculus OX=10090 GN=Eef2 PE=1 SV=2	0	77.279	21	16	73	16	858	95.3	6.83	57.64	16	cell cycle OR cell proliferation;protein metabolism;other metabolic processes;stress response;developmental processes;other biological processes	plasma membrane;other membranes;cytosol;translational apparatus;other cell component	cytoskeletal activity;translation activity;nucleic acid binding activity;other molecular function	Pf00009, Pf00679, Pf03144, Pf03764, Pf14492	13629	ENSMUSG00000034994	Eef2	mmu:13629; P58252; Q544E4	Translation Factors	Neutrophil degranulation; Peptide chain elongation; Synthesis of diphthamide-EEF2	4	0	1.886	0.0355686	1.29716e+08	2.44622e+08	1.17634e+08	1.33001e+08	1.92386e+08	247630267	High	High	High	High	1	Met-loss [N-Term]
FALSE	High	Master Protein	P01027	Complement C3 OS=Mus musculus OX=10090 GN=C3 PE=1 SV=3	0	76.279	13	19	85	19	1663	186.4	6.73	85.61	19	cell-cell signaling;cell organization and biogenesis;other metabolic processes;stress response;developmental processes;signal transduction;other biological processes	non-structural extracellular;other cell component	signal transduction activity or receptor binding;enzyme regulator activity;other molecular function	Pf00207, Pf01821, Pf01835, Pf07677, Pf07678, Pf07703, Pf17789, Pf17790, Pf17791	12266	ENSMUSG00000024164	C3	mmu:12266; P01027; Q61370; Q80XP1	Complement Activation, Classical Pathway; TYROBP Causal Network	Regulation of Insulin-like Growth Factor (IGF) transport and uptake by Insulin-like Growth Factor Binding Proteins (IGFBPs); Post-translational protein phosphorylation; Neutrophil degranulation; Immunoregulatory interactions between a Lymphoid and a non-Lymphoid cell; Regulation of Complement cascade; G alpha (i) signalling events; Peptide ligand-binding receptors; Alternative complement activati…	11	0	1.311	0.297169	1.94848e+08	2.55539e+08	2.13829e+08	1.65091e+08	196423264	2.64671e+08	High	High	High	High	1
FALSE	High	Master Protein	P56480	ATP synthase subunit beta, mitochondrial OS=Mus musculus OX=10090 GN=Atp5f1b PE=1 SV=2	0	73.878	23	10	113	10	529	56.3	5.34	211.95	10	other metabolic processes;transport;developmental processes;other biological processes	plasma membrane;other membranes;mitochondrion;ER/Golgi;other cell component	signal transduction activity or receptor binding;transporter activity;other molecular function	Pf02874	11947	ENSMUSG00000025393	Atp5f1b	mmu:11947; P56480; Q0QEP4; Q3TFD7; Q3TIP9; Q3TK44; Q3TWD5; Q3TX28; Q3U6U4; Q3U774; Q3UB69; Q3UF69; Q8CI65; Q8VEJ5; Q9CTI7; Q9CWX7	Oxidative phosphorylation; Electron Transport Chain	Mitochondrial protein import; Formation of ATP by chemiosmotic coupling; Cristae formation	5	0	1.561	0.0536672	2.99189e+08	4.67146e+08	275228120	302410559	397627987	436933714	High	High	High	High	1
FALSE	High	Master Protein	Q61838	Pregnancy zone protein OS=Mus musculus OX=10090 GN=Pzp PE=1 SV=3	0	72.203	15	18	92	18	1495	165.7	6.68	57.08	18	developmental processes;other biological processes	non-structural extracellular	enzyme regulator activity;other molecular function	Pf00207, Pf01835, Pf07677, Pf07678, Pf07703, Pf17789, Pf17791		ENSMUSG00000030359	Pzp	E9QPW0; Q60628; Q61838; Q6PEM2			0	0	0.586	0.0258876	3.93095e+08	2.30181e+08	3.95288e+08	3.63479e+08	1.8949e+08	222607887	High	High	High	High	1	Acetyl [K1188]
FALSE	High	None	P63268	Actin, gamma-enteric smooth muscle OS=Mus musculus OX=10090 GN=Actg2 PE=1 SV=1	0	70.217	29	9	215	4	376	41.9	5.48	377.18	9	developmental processes;other biological processes	cytoskeleton;other cell component	other molecular function	Pf00022	11468	ENSMUSG00000059430	Actg2	mmu:11468; P12718; P63268		Smooth Muscle Contraction	1	0	1.677	0.0221072	1.03223e+09	1.73155e+09	9.96882e+08	9.93809e+08	1.4305e+09	1.66867e+09	High	High	High	High	1
FALSE	High	Master Protein	P22599	Alpha-1-antitrypsin 1-2 OS=Mus musculus OX=10090 GN=Serpina1b PE=1 SV=2	0	68.983	19	9	122	3	413	45.9	5.54	211.55	9	protein metabolism;other metabolic processes;stress response;developmental processes;other biological processes	non-structural extracellular;ER/Golgi;other cell component	enzyme regulator activity;other molecular function	Pf00079	20701	ENSMUSG00000071178	Serpina1b	mmu:20701; P22599; Q61283; Q80ZH5; Q8VC20			0	1	0.637	0.161478	2.3791e+08	1.51482e+08	1.96286e+08	268123380	1.27035e+08	1.43809e+08	High	High	High	High	1	Acetyl [K213; K214]
FALSE	High	Master Protein	P57780	Alpha-actinin-4 OS=Mus musculus OX=10090 GN=Actn4 PE=1 SV=1	0	67.694	24	17	84	12	912	104.9	5.41	56.46	17	cell organization and biogenesis;stress response;transport;signal transduction;other biological processes	cytosol;cytoskeleton;nucleus;other cell component	signal transduction activity or receptor binding;cytoskeletal activity;nucleic acid binding activity;other molecular function	Pf00307, Pf00435, Pf08726	60595	ENSMUSG00000054808	Actn4	mmu:60595; P57780	Primary Focal Segmental Glomerulosclerosis FSGS	Platelet degranulation	2	5	1.61	0.0743032	1.74044e+08	2.80255e+08	1.7351e+08	1.62327e+08	244711995	2.55527e+08	High	High	High	High	1
FALSE	High	Master Protein	Q68FD5	Clathrin heavy chain 1 OS=Mus musculus OX=10090 GN=Cltc PE=1 SV=3	0	64.746	13	17	88	17	1675	191.4	5.69	116.83	17	cell cycle OR cell proliferation;cell organization and biogenesis;other metabolic processes;transport;other biological processes	plasma membrane;other membranes;cytosol;cytoskeleton;ER/Golgi;nucleus;other cytoplasmic organelle;other cell component	signal transduction activity or receptor binding;cytoskeletal activity;nucleic acid binding activity;other molecular function	Pf00637, Pf09268	67300	ENSMUSG00000047126	Cltc	mmu:67300; Q68FD5	IL-7 Signaling Pathway; Kit Receptor Signaling Pathway	Recycling pathway of L1; MHC class II antigen presentation; Cargo recognition for clathrin-mediated endocytosis; Golgi Associated Vesicle Biogenesis; LDL clearance; Retrograde neurotrophin signalling; Formation of annular gap junctions; Lysosome Vesicle Biogenesis; WNT5A-dependent internalization of FZD4; WNT5A-dependent internalization of FZD2, FZD5 and ROR2; VLDLR internalisation and degradatio…	17	0	1.474	0.0309633	2.06305e+08	3.04153e+08	1.86919e+08	2.1172e+08	2.49752e+08	294892427	High	High	High	High	1
FALSE	High	Master Protein	Q03265	ATP synthase subunit alpha, mitochondrial OS=Mus musculus OX=10090 GN=Atp5f1a PE=1 SV=1	0	64.4	23	11	85	11	553	59.7	9.19	177.37	11	other metabolic processes;transport;other biological processes	plasma membrane;other membranes;mitochondrion;ER/Golgi;nucleus;other cell component	signal transduction activity or receptor binding;transporter activity;other molecular function	Pf02874	11946	ENSMUSG00000025428; ENSMUSG00000116276	Atp5f1a	mmu:11946; Q03265; Q3TFN0; Q3THN8; Q3TPR0; Q3TPV3; Q3TZU3; Q3UIR7; Q543Y6	Oxidative phosphorylation; Electron Transport Chain	Formation of ATP by chemiosmotic coupling; Cristae formation	4	0	1.456	0.147751	3.3585e+08	4.88995e+08	308365296	340112687	4.32782e+08	439871730	High	High	High	High	1
FALSE	High	Master Protein	P08113	Endoplasmin OS=Mus musculus OX=10090 GN=Hsp90b1 PE=1 SV=2	0	63.456	22	17	98	15	802	92.4	4.82	102.2	17	cell organization and biogenesis;protein metabolism;other metabolic processes;stress response;transport;other biological processes	non-structural extracellular;plasma membrane;other membranes;cytosol;ER/Golgi;other cell component	signal transduction activity or receptor binding;nucleic acid binding activity;other molecular function		22027	ENSMUSG00000020048	Hsp90b1	mmu:22027; P08113; P11427	Focal Adhesion-PI3K-Akt-mTOR-signaling pathway	Regulation of Insulin-like Growth Factor (IGF) transport and uptake by Insulin-like Growth Factor Binding Proteins (IGFBPs); Post-translational protein phosphorylation; Scavenging by Class A Receptors; Interleukin-4 and Interleukin-13 signaling; Trafficking and processing of endosomal TLR	6	0	2.446	0.0630803	1.86438e+08	4.55941e+08	1.76081e+08	1.83549e+08	3.97408e+08	4.16454e+08	High	High	High	High	1
FALSE	High	Master Protein	P07759	Serine protease inhibitor A3K OS=Mus musculus OX=10090 GN=Serpina3k PE=1 SV=2	0	63.117	20	9	116	9	418	46.9	5.16	227.1	9	other biological processes	non-structural extracellular	enzyme regulator activity	Pf00079	20714		Serpina3k	mmu:20714; P07759; Q62257; Q8VCH3; Q91W80; Q91X80			0	0	0.851	0.348954	4.55907e+08	3.87949e+08	391416235	493755556	315891664	3.79313e+08	High	High	High	High	1
FALSE	High	Master Protein	Q62151	Advanced glycosylation end product-specific receptor OS=Mus musculus OX=10090 GN=Ager PE=1 SV=2	0	62.861	37	9	137	9	402	42.6	6.07	242.72	9	cell organization and biogenesis;stress response;transport;developmental processes;signal transduction;other biological processes	non-structural extracellular;plasma membrane;other membranes;cytosol;nucleus;other cell component	other molecular function	Pf00047, Pf08205, Pf13895	11596	ENSMUSG00000015452	Ager	C5H3H4; C5H3H5; C5H3H7; C5H3I0; C5H7W3; C5H7W4; C5H7W5; C5H7W6; C5H7W7; C5H7W8; C5H7W9; mmu:11596; O35444; Q2PGG1; Q62151; V5R4Y0		TAK1 activates NFkB by phosphorylation and activation of IKKs complex; Advanced glycosylation endproduct receptor signaling; TRAF6 mediated NF-kB activation	3	0	1.24	0.0601661	7.62482e+08	9.45141e+08	739881581	730625421	753379414	943987279	High	High	High	High	1
FALSE	High	Master Protein	Q7TPR4	Alpha-actinin-1 OS=Mus musculus OX=10090 GN=Actn1 PE=1 SV=1	0	62.243	22	15	70	10	892	103	5.38	55.26	15	cell adhesion;cell organization and biogenesis;developmental processes;other biological processes	plasma membrane;other membranes;cytoskeleton;nucleus;other cell component	signal transduction activity or receptor binding;cytoskeletal activity;nucleic acid binding activity;other molecular function	Pf00307, Pf00435, Pf08726	109711	ENSMUSG00000015143	Actn1	mmu:109711; Q7TPR4	Regulation of Actin Cytoskeleton; Integrin-mediated Cell Adhesion; Focal Adhesion	Platelet degranulation ; RHOF GTPase cycle; RHOD GTPase cycle; RHOBTB2 GTPase cycle; Regulation of cytoskeletal remodeling and cell spreading by IPP complex components	8	0	1.304	0.125205	5.21155e+07	6.79329e+07	5.23192e+07	4.82692e+07	5.44364e+07	6.7493e+07	High	High	High	High	1
FALSE	High	Master Protein	P10126	Elongation factor 1-alpha 1 OS=Mus musculus OX=10090 GN=Eef1a1 PE=1 SV=3	0	61.751	25	11	149	11	462	50.1	9.01	290.05	11	protein metabolism;other metabolic processes;other biological processes	plasma membrane;other membranes;cytosol;cytoskeleton;nucleus;other cell component	nucleic acid binding activity;other molecular function	Pf03143, Pf03144	13627	ENSMUSG00000037742	Eef1a1	mmu:13627; P10126; Q61511; Q6ZWN2; Q8BMB8; Q8BVS8; Q99KU5	Translation Factors; EGFR1 Signaling Pathway	Neutrophil degranulation; HSF1 activation; Eukaryotic Translation Elongation; Protein methylation	6	0	1.502	0.0178497	6.70075e+08	1.00665e+09	6.18368e+08	675145680	8.33659e+08	9.67733e+08	High	High	High	High	1
FALSE	High	Master Protein	O55103	Periaxin OS=Mus musculus OX=10090 GN=Prx PE=1 SV=1	0	60.487	13	13	53	13	1391	147.6	8.1	49.37	13	cell organization and biogenesis;developmental processes;other biological processes	plasma membrane;other membranes;cytosol;nucleus;other cell component		Pf00595	19153	ENSMUSG00000053198	Prx	mmu:19153; O55103; O55104			0	0	0.975	0.689761	1.18307e+08	1.15385e+08	1.09487e+08	118866101	9.61021e+07	1.10293e+08	High	High	High	High	1
FALSE	High	Master Protein	P08074	Carbonyl reductase [NADPH] 2 OS=Mus musculus OX=10090 GN=Cbr2 PE=1 SV=1	0	60.005	41	9	146	9	244	25.9	9.01	241.62	9	other metabolic processes	mitochondrion	other molecular function	Pf00106	12409	ENSMUSG00000025150	Cbr2	mmu:12409; P08074			0	0	1.101	0.246229	3.12162e+09	3.43843e+09	3.05427e+09	2.96654e+09	2.86901e+09	3280774639	High	High	High	High	1
FALSE	High	Master Protein	O35639	Annexin A3 OS=Mus musculus OX=10090 GN=Anxa3 PE=1 SV=4	0	59.718	41	13	97	13	323	36.4	5.76	110	13	stress response;transport;developmental processes;other biological processes	plasma membrane;other membranes;cytosol;other cell component	enzyme regulator activity;other molecular function	Pf00191	11745	ENSMUSG00000029484	Anxa3	mmu:11745; O35639; Q3UBI0	Prostaglandin Synthesis and Regulation		1	0	1.37	0.145783	2.45522e+08	3.36471e+08	2.40052e+08	2.33492e+08	292347419	3.08307e+08	High	High	High	High	1	Acetyl [K177]
FALSE	High	Master Protein	Q02566	Myosin-6 OS=Mus musculus OX=10090 GN=Myh6 PE=1 SV=2	0	58.184	11	16	55	16	1938	223.4	5.73	38.52	16	cell organization and biogenesis;other metabolic processes;stress response;developmental processes;other biological processes	cytoskeleton;mitochondrion;other cell component	cytoskeletal activity;other molecular function	Pf00063, Pf02736	17888	ENSMUSG00000040752	Myh6	mmu:17888; Q02566; Q64258; Q64738		Striated Muscle Contraction	1	0	0.887	0.570282	1.21115e+08	1.07428e+08	1.13895e+08	1.19755e+08	9.93657e+07	9.24663e+07	High	High	High	High	1	Acetyl [K681]
FALSE	High	Master Protein	P47738	Aldehyde dehydrogenase, mitochondrial OS=Mus musculus OX=10090 GN=Aldh2 PE=1 SV=1	0	57.659	22	14	146	12	519	56.5	7.62	195.49	14	other metabolic processes;stress response;signal transduction;other biological processes	mitochondrion	other molecular function	Pf00171	11669	ENSMUSG00000029455	Aldh2	mmu:11669; P47738	Fatty Acid Omega Oxidation; Tryptophan metabolism	Ethanol oxidation; Metabolism of serotonin	4	2	0.925	0.229661	5.62321e+08	5.19976e+08	547460711	537047218	429109449	501632231	High	High	High	High	1
FALSE	High	Master Protein	P27773	Protein disulfide-isomerase A3 OS=Mus musculus OX=10090 GN=Pdia3 PE=1 SV=2	0	57.463	28	13	81	13	505	56.6	6.21	108.47	13	protein metabolism;other metabolic processes;stress response;other biological processes	non-structural extracellular;plasma membrane;other membranes;mitochondrion;ER/Golgi;nucleus;other cell component	signal transduction activity or receptor binding;other molecular function	Pf00085, Pf13848	14827	ENSMUSG00000027248	Pdia3	mmu:14827; P27773; Q3TEI9; Q3TIL2; Q3UZK8; Q8C2F4; Q99LF6		ER-Phagosome pathway; Antigen Presentation: Folding, assembly and peptide loading of class I MHC; Calnexin/calreticulin cycle	3	0	2.065	0.0181458	1.70099e+08	3.51173e+08	1.59549e+08	1.6862e+08	290259214	338253533	High	High	High	High	1
FALSE	High	Master Protein	Q8VEK3	Heterogeneous nuclear ribonucleoprotein U OS=Mus musculus OX=10090 GN=Hnrnpu PE=1 SV=1	0	57.195	12	8	40	8	800	87.9	6.24	60.22	8	cell cycle OR cell proliferation;cell organization and biogenesis;RNA metabolism OR transcription;other metabolic processes;transport;developmental processes;other biological processes	cytoskeleton;nucleus;other cell component	cytoskeletal activity;nucleic acid binding activity;other molecular function	Pf02037, Pf13671	51810	ENSMUSG00000039630; ENSMUSG00000111145	Hnrnpu	G3XA10; mmu:51810; Q8VEK3; Q9R205	PluriNetWork: mechanisms associated with pluripotency; mRNA processing	mRNA Splicing - Major Pathway; Processing of Capped Intron-Containing Pre-mRNA	4	0	2.066	0.0209464	5.93166e+07	1.22572e+08	5.55954e+07	5.88452e+07	101665251	1.17652e+08	High	High	High	High	1
FALSE	High	Master Protein	P04919	Band 3 anion transport protein OS=Mus musculus OX=10090 GN=Slc4a1 PE=1 SV=1	0	54.611	11	9	57	9	929	103.1	5.45	55.95	9	cell organization and biogenesis;stress response;transport;developmental processes;other biological processes	plasma membrane;other membranes;cytoskeleton;other cell component	transporter activity;cytoskeletal activity;other molecular function	Pf00955	20533	ENSMUSG00000006574	Slc4a1	mmu:20533; P04919		Erythrocytes take up carbon dioxide and release oxygen; Erythrocytes take up oxygen and release carbon dioxide; Bicarbonate transporters	3	0	0.727	0.0660572	2.14456e+08	1.55936e+08	2.04064e+08	209559887	1.2008e+08	1.61217e+08	High	High	High	High	1
FALSE	High	Master Protein	O08709	Peroxiredoxin-6 OS=Mus musculus OX=10090 GN=Prdx6 PE=1 SV=3	0	54.375	46	9	94	9	224	24.9	6.01	185.17	9	cell organization and biogenesis;other metabolic processes;stress response;other biological processes	cytosol;nucleus;other cytoplasmic organelle;other cell component	other molecular function		11758		Prdx6	mmu:11758; O08709; Q91WT2; Q9QWP4; Q9QWW0		Neutrophil degranulation; Detoxification of Reactive Oxygen Species	2	0	1.061	0.446253	5.89436e+08	6.25151e+08	5.32361e+08	6.06826e+08	505484369	615529589	High	High	High	High	1
FALSE	High	Master Protein	P99024	Tubulin beta-5 chain OS=Mus musculus OX=10090 GN=Tubb5 PE=1 SV=1	0	53.283	24	11	130	1	444	49.6	4.89	166.81	11	cell cycle OR cell proliferation;cell organization and biogenesis;other biological processes	other membranes;cytosol;cytoskeleton;nucleus;other cell component	signal transduction activity or receptor binding;cytoskeletal activity;other molecular function	Pf00091, Pf03953	22154	ENSMUSG00000001525	Tubb5	B1B178; mmu:22154; P05218; P99024; Q3TFB6; Q3THH9; Q3TIL1; Q3UAV4; Q3UF52; Q8WUC1; Q9CY33		Recruitment of NuMA to mitotic centrosomes; Neutrophil degranulation; Regulation of PLK1 Activity at G2/M Transition; Anchoring of the basal body to the plasma membrane; Loss of Nlp from mitotic centrosomes; Recruitment of mitotic centrosome proteins and complexes; AURKA Activation by TPX2	8	0	1.811	0.0351948	4.10533e+07	7.43374e+07	42310924	37037524	64171772	68557904	High	High	High	High	1	Acetyl [N-Term]
FALSE	High	Master Protein	P68372	Tubulin beta-4B chain OS=Mus musculus OX=10090 GN=Tubb4b PE=1 SV=1	0	52.849	24	11	129	1	445	49.8	4.89	167.61	11	cell cycle OR cell proliferation;cell organization and biogenesis;other biological processes	cytoskeleton;other cell component	cytoskeletal activity;nucleic acid binding activity;other molecular function	Pf00091, Pf03953	227613	ENSMUSG00000036752	Tubb4b	mmu:227613; P05217; P68372; Q3TKF0; Q3UJ73; Q99JZ6		MHC class II antigen presentation; COPI-dependent Golgi-to-ER retrograde traffic; Kinesins; COPI-mediated anterograde transport; Separation of Sister Chromatids; Resolution of Sister Chromatid Cohesion; Recruitment of NuMA to mitotic centrosomes; RHO GTPases Activate Formins; EML4 and NUDC in mitotic spindle formation; Carboxyterminal post-translational modifications of tubulin; Microtubule-depen…	29	11	1.465	0.0358457	4.96333e+08	7.27161e+08	4.83568e+08	473682292	581394893	7.24065e+08	High	High	High	High	1	Acetyl [N-Term]
FALSE	High	None	P20065	Thymosin beta-4 OS=Mus musculus OX=10090 GN=Tmsb4x PE=1 SV=1	0	52.619	50	5	108	5	50	5.7	5.06	154.32	5	cell organization and biogenesis;signal transduction;other biological processes	cytosol;cytoskeleton;nucleus;other cell component	cytoskeletal activity;other molecular function	Pf01290	19241	ENSMUSG00000049775	Tmsb4x	mmu:19241; P20065	Regulation of Actin Cytoskeleton	Platelet degranulation	2	0	1.716	0.00358419	6.16885e+08	1.05834e+09	6.00124e+08	5.89611e+08	8.61822e+08	1.03471e+09	High	High	High	High	1	Acetyl [K26; K32; K38]
FALSE	High	Master Protein	P10649	Glutathione S-transferase Mu 1 OS=Mus musculus OX=10090 GN=Gstm1 PE=1 SV=2	0	52.561	39	12	104	10	218	26	7.94	147.94	12	other metabolic processes;other biological processes	non-structural extracellular;cytosol;other cell component	other molecular function	Pf02798	14862	ENSMUSG00000058135	Gstm1	A2AE90; mmu:14862; P10649; Q58ET5	Metapathway biotransformation; Aflatoxin B1 metabolism; Estrogen metabolism; Oxidative Stress and Redox Pathway	Glutathione conjugation	5	2	0.871	0.137264	5.65776e+08	4.92741e+08	5.24913e+08	5.67022e+08	4.09402e+08	4.72143e+08	High	High	High	High	1
FALSE	High	Master Protein	P14733	Lamin-B1 OS=Mus musculus OX=10090 GN=Lmnb1 PE=1 SV=3	0	52.472	33	19	84	18	588	66.7	5.16	29.9	19	other biological processes	other membranes;cytoskeleton;nucleus;other cell component	nucleic acid binding activity;other molecular function	Pf00038, Pf00932	16906	ENSMUSG00000024590	Lmnb1	mmu:16906; P14733; Q61791	FAS pathway and Stress induction of HSP regulation	Depolymerisation of the Nuclear Lamina; RHOF GTPase cycle; Formation of Senescence-Associated Heterochromatin Foci (SAHF); RHOD GTPase cycle; Breakdown of the nuclear lamina	6	0	1.614	0.0896157	1.32445e+08	2.13816e+08	1.28932e+08	1.26505e+08	185037032	196701872	High	High	High	High	1	Met-loss+Acetyl [N-Term]
FALSE	High	Master Protein	P31001	Desmin OS=Mus musculus OX=10090 GN=Des PE=1 SV=3	0	51.863	32	15	73	11	469	53.5	5.27	88.17	15	cell organization and biogenesis;developmental processes	plasma membrane;other membranes;cytoskeleton;nucleus;other cell component	cytoskeletal activity;other molecular function	Pf00038, Pf04732	13346	ENSMUSG00000026208	Des	mmu:13346; P31001		Striated Muscle Contraction	1	0	2.5	0.0491921	4.78011e+07	1.19508e+08	42181281	50367784	9.43951e+07	120456728	High	High	High	High	1
FALSE	High	Master Protein	O35945	Aldehyde dehydrogenase, cytosolic 1 OS=Mus musculus OX=10090 GN=Aldh1a7 PE=1 SV=1	0	51.094	29	12	70	7	501	54.6	7.71	84.49	12	other metabolic processes	other cell component	other molecular function	Pf00171	26358	ENSMUSG00000024747	Aldh1a7	mmu:26358; O35945; Q80ZX7			0	0	1.128	0.269306	1.6814e+08	1.89629e+08	1.52512e+08	172359303	1.60578e+08	178283024	High	High	High	High	1	Acetyl [K329]
FALSE	High	Master Protein	P16858	Glyceraldehyde-3-phosphate dehydrogenase OS=Mus musculus OX=10090 GN=Gapdh PE=1 SV=2	0	50.948	30	7	77	7	333	35.8	8.25	84.41	7	cell organization and biogenesis;protein metabolism;other metabolic processes;stress response;developmental processes;signal transduction;other biological processes	plasma membrane;other membranes;cytosol;cytoskeleton;nucleus;other cell component	enzyme regulator activity;cytoskeletal activity;other molecular function	Pf00044, Pf02800	14433	ENSMUSG00000057666	Gapdh	A6H6A8; mmu:14433; P16858; Q0QEU0; Q3THM2; Q3TUI2; Q3UMT2; Q4V783; Q569X2; Q569X5; Q5U410	Glycolysis and Gluconeogenesis	Gluconeogenesis; Glycolysis	3	0	1.823	0.0187673	2.38627e+08	4.35098e+08	216585376	2.4446e+08	3.67912e+08	4.09653e+08	High	High	High	High	1
FALSE	High	Master Protein	Q91Z98	Chitinase-like protein 4 OS=Mus musculus OX=10090 GN=Chil4 PE=1 SV=2	0	50.097	16	6	47	5	402	44.9	6.19	78.01	6	other metabolic processes;stress response	non-structural extracellular;other cell component	other molecular function		104183	ENSMUSG00000063779	Chil4	mmu:104183; Q3V2C9; Q8VH43; Q8VHG1; Q91Z98			0	0	100			2.94241e+08			2.67231e+08	2.57933e+08	Not Found	Not Found	High	High	1	Acetyl [K164]
FALSE	High	Master Protein	Q00623	Apolipoprotein A-I OS=Mus musculus OX=10090 GN=Apoa1 PE=1 SV=2	0	49.614	37	10	108	10	264	30.6	5.73	136.14	10	cell cycle OR cell proliferation;cell organization and biogenesis;protein metabolism;other metabolic processes;transport;developmental processes;signal transduction;other biological processes	non-structural extracellular;cytosol;nucleus;other cell component	signal transduction activity or receptor binding;transporter activity;enzyme regulator activity;other molecular function	Pf01442	11806	ENSMUSG00000032083	Apoa1	mmu:11806; O08855; O09042; Q00623; Q8BPD5	Statin Pathway; PPAR signaling pathway	Regulation of Insulin-like Growth Factor (IGF) transport and uptake by Insulin-like Growth Factor Binding Proteins (IGFBPs); Post-translational protein phosphorylation; Platelet degranulation ; Retinoid metabolism and transport; Chylomicron assembly; Chylomicron remodeling; Scavenging of heme from plasma; HDL remodeling; Scavenging by Class A Receptors; Heme signaling; Scavenging by Class B Recep…	16	0	0.703	0.11465	6.64949e+08	4.67549e+08	5.80736e+08	7.07938e+08	3.60022e+08	4.83406e+08	High	High	High	High	1
FALSE	High	Master Protein	O88569	Heterogeneous nuclear ribonucleoproteins A2/B1 OS=Mus musculus OX=10090 GN=Hnrnpa2b1 PE=1 SV=2	0	49.187	36	10	51	10	353	37.4	8.95	67.35	10	cell organization and biogenesis;DNA metabolism;RNA metabolism OR transcription;other metabolic processes;transport;other biological processes	non-structural extracellular;nucleus;other cell component	nucleic acid binding activity;other molecular function	Pf00076	53379	ENSMUSG00000004980	Hnrnpa2b1	B9EJ02; mmu:53379; O88569; Q3UVJ5; Q6PCV9; Q8C2A0; Q8CJ71; Q91ZR9; Q9R204	mRNA processing	mRNA Splicing - Major Pathway; Processing of Capped Intron-Containing Pre-mRNA	3	0	2.728	0.0377825	1.35226e+08	3.68946e+08	1.14904e+08	1.47974e+08	3.09225e+08	3.50461e+08	High	High	High	High	1
FALSE	High	Master Protein	P09103	Protein disulfide-isomerase OS=Mus musculus OX=10090 GN=P4hb PE=1 SV=2	0	49.117	24	10	66	10	509	57	4.88	58.7	10	protein metabolism;other metabolic processes;stress response;other biological processes	plasma membrane;other membranes;cytosol;cytoskeleton;ER/Golgi;other cell component	signal transduction activity or receptor binding;cytoskeletal activity;other molecular function	Pf00085, Pf13848	18453	ENSMUSG00000025130	P4hb	mmu:18453; P09103; Q922C8		Regulation of Insulin-like Growth Factor (IGF) transport and uptake by Insulin-like Growth Factor Binding Proteins (IGFBPs); Post-translational protein phosphorylation; Detoxification of Reactive Oxygen Species; Hedgehog ligand biogenesis; Chylomicron assembly; Collagen biosynthesis and modifying enzymes; VLDL assembly; Interleukin-12 signaling; Interleukin-23 signaling	9	0	1.984	0.0342149	1.77305e+08	3.51727e+08	1.63301e+08	1.79e+08	3.00382e+08	3.27887e+08	High	High	High	High	1	Acetyl [K354]
FALSE	High	Master Protein	Q9EQP2	EH domain-containing protein 4 OS=Mus musculus OX=10090 GN=Ehd4 PE=1 SV=1	0	49.07	23	11	86	9	541	61.4	6.76	147.78	11	cell organization and biogenesis;transport;other biological processes	plasma membrane;other membranes;ER/Golgi;other cytoplasmic organelle;other cell component	other molecular function	Pf12763, Pf18150	98878	ENSMUSG00000027293	Ehd4	mmu:98878; Q9EQP2			0	2	1.095	0.31508	2.6817e+08	2.93558e+08	2.55385e+08	2.61832e+08	2.45422e+08	2.79552e+08	High	High	High	High	1
FALSE	High	Master Protein	P40936	Indolethylamine N-methyltransferase OS=Mus musculus OX=10090 GN=Inmt PE=1 SV=1	0	48.636	19	8	89	8	264	29.4	6.39	124.25	8	other metabolic processes;other biological processes	cytosol;other cell component	other molecular function	Pf01234	21743	ENSMUSG00000003477	Inmt	mmu:21743; P40936; Q9CZ50	Methylation; Metapathway biotransformation; Tryptophan metabolism		3	0	0.793	0.000148211	7.92677e+08	6.28388e+08	7.54693e+08	774139749	5.01249e+08	627175918	High	High	High	High	1	Acetyl [K211]
FALSE	High	Master Protein	P00920	Carbonic anhydrase 2 OS=Mus musculus OX=10090 GN=Ca2 PE=1 SV=4	0	48.603	45	9	81	9	260	29	7.01	128.47	9	other metabolic processes;stress response;transport;developmental processes;signal transduction;other biological processes	non-structural extracellular;plasma membrane;other membranes;cytosol;other cell component	other molecular function		12349	ENSMUSG00000027562	Ca2	mmu:12349; P00920; Q6LDQ7; Q7TPE1; Q9DCT3; Q9DCY9		Erythrocytes take up carbon dioxide and release oxygen; Erythrocytes take up oxygen and release carbon dioxide; Reversible hydration of carbon dioxide	3	0	0.981	0.77582	3.72248e+08	3.65316e+08	3.49816e+08	3.68317e+08	276383846	384425277	High	High	High	High	1	Met-loss+Acetyl [N-Term]
FALSE	High	Master Protein	O54931	A-kinase anchor protein 2 OS=Mus musculus OX=10090 GN=Akap2 PE=1 SV=3	0	48.319	19	11	40	11	893	98.5	5.21	30.02	11				Pf15304	677884	ENSMUSG00000038729	Akap2	A2APJ4; mmu:677884; O54931; O54932; O54933; Q8C5W1			0	0	1.118	0.248609	7.98649e+07	8.93135e+07	79699199	7.44142e+07	70338459	9.02876e+07	High	High	High	High	1
FALSE	High	Master Protein	P15864	Histone H1.2 OS=Mus musculus OX=10090 GN=H1-2 PE=1 SV=2	0	47.726	28	8	65	3	212	21.3	11	65.65	8	cell organization and biogenesis;protein metabolism;other metabolic processes;other biological processes	nucleus;other cell component	nucleic acid binding activity		50708	ENSMUSG00000036181	H1-2	mmu:50708; P15864		Formation of Senescence-Associated Heterochromatin Foci (SAHF); Apoptosis induced DNA fragmentation	2	1	1.63	0.128956	8.25524e+07	1.34595e+08	75904254	8.34816e+07	1.20516e+08	119674956	High	High	High	High	1	Met-loss+Acetyl [N-Term]
FALSE	High	Master Protein	P08228	Superoxide dismutase [Cu-Zn] OS=Mus musculus OX=10090 GN=Sod1 PE=1 SV=2	0	46.968	52	7	63	4	154	15.9	6.51	89.69	7	cell organization and biogenesis;other metabolic processes;stress response;transport;developmental processes;other biological processes	non-structural extracellular;plasma membrane;other membranes;cytosol;mitochondrion;nucleus;other cytoplasmic organelle;other cell component	other molecular function	Pf00080	20655	ENSMUSG00000022982	Sod1	mmu:20655; P08228	One carbon metabolism and related pathways; Oxidative Stress; Oxidative Stress and Redox Pathway	Platelet degranulation ; Detoxification of Reactive Oxygen Species	5	4	1.229	0.0384765	3.24715e+08	3.98947e+08	3.10442e+08	3.15808e+08	323443565	3.91759e+08	High	High	High	High	1	Acetyl [K92; K123]
FALSE	High	None	Q00897	Alpha-1-antitrypsin 1-4 OS=Mus musculus OX=10090 GN=Serpina1d PE=1 SV=1	0	45.644	12	6	78	0	413	46	5.44	172.82	6	other biological processes	non-structural extracellular;ER/Golgi;other cell component	enzyme regulator activity;other molecular function	Pf00079	20703	ENSMUSG00000071177	Serpina1d	mmu:20703; Q00897			0	0	0.695	0.310109	1.80741e+07	1.25695e+07	1.5027e+07	20213308	8.07021e+06	1.5586e+07	Not Found	Not Found	Not Found	Not Found	1
FALSE	High	Master Protein	Q00898	Alpha-1-antitrypsin 1-5 OS=Mus musculus OX=10090 GN=Serpina1e PE=1 SV=1	0	45.561	15	6	56	1	413	45.9	5.73	138.07	6	other biological processes	non-structural extracellular;ER/Golgi;other cell component	enzyme regulator activity;other molecular function	Pf00079	20704	ENSMUSG00000072849	Serpina1e	mmu:20704; Q00898; Q3UJ83; Q545P1			0	0									High	Not Found	Not Found	Not Found	1	Acetyl [K214]
FALSE	High	Master Protein	Q7TMM9	Tubulin beta-2A chain OS=Mus musculus OX=10090 GN=Tubb2a PE=1 SV=1	0	45.417	22	10	104	2	445	49.9	4.89	102.23	10	cell cycle OR cell proliferation;cell organization and biogenesis;developmental processes;other biological processes	cytoskeleton;other cell component	cytoskeletal activity;other molecular function	Pf00091, Pf03953	22151	ENSMUSG00000058672	Tubb2a	mmu:22151; Q7TMM9		Recycling pathway of L1; MHC class II antigen presentation; Separation of Sister Chromatids; The role of GTSE1 in G2/M progression after G2 checkpoint; Resolution of Sister Chromatid Cohesion; RHO GTPases Activate Formins; EML4 and NUDC in mitotic spindle formation; COPI-dependent Golgi-to-ER retrograde traffic; Kinesins; COPI-mediated anterograde transport; Recruitment of NuMA to mitotic centros…	22	0	2.459	0.015836	1.58029e+07	3.88564e+07	1.44888e+07	1.60264e+07	30602410	39278718	Low	Medium	High	High	1	Acetyl [N-Term]
FALSE	High	Master Protein	P19001	Keratin, type I cytoskeletal 19 OS=Mus musculus OX=10090 GN=Krt19 PE=1 SV=1	0	44.776	36	13	63	11	403	44.5	5.39	51.04	13	cell organization and biogenesis;developmental processes;signal transduction;other biological processes	plasma membrane;other membranes;cytoskeleton;other cell component	other molecular function	Pf00038	16669	ENSMUSG00000020911	Krt19	mmu:16669; P19001		Formation of the cornified envelope	2	2	1.509	0.0341355	1.15565e+08	1.74347e+08	1.13212e+08	1.09687e+08	1.39951e+08	172917149	High	High	High	High	1
FALSE	High	Master Protein	Q9WVA4	Transgelin-2 OS=Mus musculus OX=10090 GN=Tagln2 PE=1 SV=4	0	44.455	47	10	77	10	199	22.4	8.24	111.77	10	other biological processes			Pf00307, Pf00402	21346	ENSMUSG00000026547	Tagln2	mmu:21346; Q3TIB8; Q6A0C6; Q78ZX2; Q91VU2; Q9WVA4		Platelet degranulation	1	0	1.422	0.098224	4.64306e+08	6.60275e+08	456326519	4.3927e+08	5.68025e+08	611039768	High	High	High	High	1	Met-loss+Acetyl [N-Term]
FALSE	High	Master Protein	P17563	Methanethiol oxidase OS=Mus musculus OX=10090 GN=Selenbp1 PE=1 SV=2	0	44.424	25	9	85	8	472	52.5	6.29	143.61	9	transport;other biological processes	other membranes;cytosol;nucleus	other molecular function		20341	ENSMUSG00000068874	Selenbp1	mmu:20341; P17563; Q91X87	Selenium metabolism/Selenoproteins		1	1	1.087	0.40998	3.42279e+08	3.72122e+08	3.23716e+08	336506415	3.1552e+08	3.49407e+08	High	High	High	High	1
FALSE	High	Master Protein	Q61233	Plastin-2 OS=Mus musculus OX=10090 GN=Lcp1 PE=1 SV=4	0	43.308	22	11	42	10	627	70.1	5.33	39.97	11	cell organization and biogenesis;stress response;developmental processes;signal transduction;other biological processes	plasma membrane;other membranes;cytosol;cytoskeleton;other cell component	signal transduction activity or receptor binding;cytoskeletal activity;other molecular function	Pf00307, Pf13499	18826	ENSMUSG00000021998	Lcp1	mmu:18826; Q3UE24; Q61233; Q8R1X3; Q9CV77			0	1	2.379	0.0482408	6.79052e+07	1.61568e+08	5.97916e+07	7.17073e+07	1.30577e+08	1.59159e+08	High	High	High	High	1	Acetyl [K97]
FALSE	High	Master Protein	P26443	Glutamate dehydrogenase 1, mitochondrial OS=Mus musculus OX=10090 GN=Glud1 PE=1 SV=1	0	43.261	26	12	43	12	558	61.3	8	34.01	12	other metabolic processes;developmental processes;other biological processes	mitochondrion;ER/Golgi;other cell component	other molecular function	Pf00208	14661	ENSMUSG00000021794	Glud1	mmu:14661; P26443; Q8C273		Transcriptional activation of mitochondrial biogenesis; Glutamate and glutamine metabolism	2	0	1.411	0.114991	8.62649e+07	1.21735e+08	8.13492e+07	85057476	1.03458e+08	1.1404e+08	High	High	High	High	1
FALSE	High	Master Protein	Q9CQV8	14-3-3 protein beta/alpha OS=Mus musculus OX=10090 GN=Ywhab PE=1 SV=3	0	43.201	40	9	68	4	246	28.1	4.83	80.34	9	transport;other biological processes	cytosol;nucleus;other cell component	enzyme regulator activity;other molecular function	Pf00244	54401	ENSMUSG00000018326	Ywhab	mmu:54401; O70455; Q3TY33; Q3UAN6; Q9CQV8	TNF-alpha NF-kB Signaling Pathway; IL-3 Signaling Pathway; Myometrial Relaxation and Contraction Pathways; Alpha6-Beta4 Integrin Signaling Pathway; Calcium Regulation in the Cardiac Cell; EGFR1 Signaling Pathway	MAP2K and MAPK activation; TP53 Regulates Metabolic Genes; Activation of BAD and translocation to mitochondria ; RHO GTPases activate PKNs; Chk1/Chk2(Cds1) mediated inactivation of Cyclin B:Cdk1 complex; Regulation of localization of FOXO transcription factors; Negative regulation of MAPK pathway; mTORC1-mediated signalling; Signaling by Hippo; Frs2-mediated activation; RAF activation; Rap1 signa…	21	6	1.389	0.0118335	4.40168e+08	6.11356e+08	4.10466e+08	4.38893e+08	4.99264e+08	5.95998e+08	High	High	High	High	1	Acetyl [K160]
FALSE	High	Master Protein	P63038	60 kDa heat shock protein, mitochondrial OS=Mus musculus OX=10090 GN=Hspd1 PE=1 SV=1	0	42.848	19	9	47	9	573	60.9	6.18	63.95	9	cell cycle OR cell proliferation;cell organization and biogenesis;DNA metabolism;other metabolic processes;stress response;transport;developmental processes;signal transduction;other biological processes	non-structural extracellular;plasma membrane;other membranes;cytosol;mitochondrion;ER/Golgi;other cytoplasmic organelle;other cell component	nucleic acid binding activity;other molecular function	Pf00118	15510	ENSMUSG00000025980	Hspd1	mmu:15510; P19226; P19227; P63038; P97602; Q3KQP2; Q3UIP0; Q8C2C7; Q8VEF4	SIDS Susceptibility Pathways	Mitochondrial protein import	2	0	1.585	0.00871933	1.14967e+08	1.82186e+08	105977463	115965674	149536363	1.76714e+08	High	High	High	High	1
FALSE	High	Master Protein	O54724	Caveolae-associated protein 1 OS=Mus musculus OX=10090 GN=Cavin1 PE=1 SV=1	0	42.641	24	8	76	8	392	43.9	5.52	107.17	8	RNA metabolism OR transcription;other metabolic processes;transport;other biological processes	plasma membrane;other membranes;cytosol;mitochondrion;ER/Golgi;nucleus;other cell component	nucleic acid binding activity;other molecular function	Pf15237	19285	ENSMUSG00000004044	Cavin1	mmu:19285; O54724; Q2TAW6		RHOA GTPase cycle; RHOB GTPase cycle; RHOC GTPase cycle; RNA Polymerase I Transcription Termination	4	0	1.097	0.445287	3.73777e+08	4.10182e+08	3.55994e+08	364904612	353130674	379319970	High	High	High	High	1	Phospho [S42(99.5)]
FALSE	High	Master Protein	Q8VDD5	Myosin-9 OS=Mus musculus OX=10090 GN=Myh9 PE=1 SV=4	0	42.423	9	15	44	11	1960	226.2	5.66	22.35	15	cell adhesion;cell cycle OR cell proliferation;cell organization and biogenesis;protein metabolism;stress response;transport;developmental processes;other biological processes	plasma membrane;other membranes;cytosol;cytoskeleton;nucleus;other cell component	signal transduction activity or receptor binding;cytoskeletal activity;other molecular function	Pf00063, Pf02736	17886	ENSMUSG00000022443	Myh9	mmu:17886; Q3UHT9; Q3UHU4; Q6KAN6; Q811I2; Q8VDD5	Primary Focal Segmental Glomerulosclerosis FSGS	RHO GTPases activate PAKs; Regulation of actin dynamics for phagocytic cup formation	3	4	2.007	0.300501	5.5021e+07	1.10414e+08	7.39023e+07	3.80887e+07	1.26618e+08	7.6655e+07	High	Peak Found	High	High	1
FALSE	High	Master Protein	O35744	Chitinase-like protein 3 OS=Mus musculus OX=10090 GN=Chil3 PE=1 SV=2	0	42.363	25	10	51	9	398	44.4	5.69	90.59	10	other metabolic processes;stress response	non-structural extracellular;ER/Golgi;nucleus;other cell component	other molecular function		12655	ENSMUSG00000040809	Chil3	mmu:12655; O35744; P70201; Q3U462; Q3UV87; Q61201			0	1	60.311	0.0358302	1.04611e+07	6.3092e+08	7.43861e+06	1.36791e+07	5.37015e+08	5.90132e+08	Peak Found	Peak Found	High	High	1
FALSE	High	Master Protein	P35700	Peroxiredoxin-1 OS=Mus musculus OX=10090 GN=Prdx1 PE=1 SV=1	0	41.536	49	9	94	9	199	22.2	8.12	120.54	9	cell cycle OR cell proliferation;other metabolic processes;stress response;other biological processes	cytosol;mitochondrion;nucleus;other cytoplasmic organelle;other cell component	other molecular function		18477	ENSMUSG00000028691	Prdx1	mmu:18477; P35700; Q3UBV4; Q9CWI2	Oxidative Stress and Redox Pathway	Detoxification of Reactive Oxygen Species; TP53 Regulates Metabolic Genes	3	0	1.58	0.0446211	3.71174e+08	5.86486e+08	3.5569e+08	3.60148e+08	4.85197e+08	564396998	High	High	High	High	1
FALSE	High	Master Protein	P05064	Fructose-bisphosphate aldolase A OS=Mus musculus OX=10090 GN=Aldoa PE=1 SV=2	0	41.434	30	7	65	7	364	39.3	8.09	65.12	7	cell organization and biogenesis;other metabolic processes;other biological processes	non-structural extracellular;plasma membrane;other membranes;cytosol;cytoskeleton;mitochondrion;other cell component	cytoskeletal activity;other molecular function	Pf00274	11674	ENSMUSG00000030695	Aldoa	mmu:11674; P05064	Glycolysis and Gluconeogenesis	Neutrophil degranulation; Gluconeogenesis; Glycolysis; Platelet degranulation	5	0	1.759	0.0356272	1.46015e+08	2.5684e+08	1.36972e+08	1.4473e+08	213849171	2.45588e+08	High	High	High	High	1	Acetyl [K230]; Met-loss [N-Term]; Met-loss+Acetyl [N-Term]
FALSE	High	None	P17156	Heat shock-related 70 kDa protein 2 OS=Mus musculus OX=10090 GN=Hspa2 PE=1 SV=2	0	41.326	14	8	55	7	633	69.6	5.67	85.65	8	cell cycle OR cell proliferation;cell organization and biogenesis;stress response;transport;other biological processes	plasma membrane;other membranes;cytosol;cytoskeleton;nucleus;other cell component	cytoskeletal activity;other molecular function		15512	ENSMUSG00000059970	Hspa2	mmu:15512; P17156; Q99KD7		HSP90 chaperone cycle for steroid hormone receptors (SHR); Regulation of HSF1-mediated heat shock response; Attenuation phase	3	0	1.348	0.15195	3.57759e+08	4.82181e+08	3.42394e+08	3.47579e+08	4.13331e+08	447825672	High	High	High	High	1
FALSE	High	Master Protein	P17182	Alpha-enolase OS=Mus musculus OX=10090 GN=Eno1 PE=1 SV=3	0	41.103	25	8	56	8	434	47.1	6.8	69.88	8	other metabolic processes;developmental processes;other biological processes	plasma membrane;other membranes;cytosol;other cell component	nucleic acid binding activity;other molecular function	Pf00113, Pf03952	13806; 433182	ENSMUSG00000059040; ENSMUSG00000063524	Eno1	mmu:13806; mmu:433182; P17182; Q99KT7; Q9DCY7	Glycolysis and Gluconeogenesis	Gluconeogenesis; Glycolysis	3	0	1.719	0.0711772	1.2063e+08	2.07365e+08	118064302	114601481	1.79532e+08	1.90684e+08	High	High	High	High	1
FALSE	High	Master Protein	P26645	Myristoylated alanine-rich C-kinase substrate OS=Mus musculus OX=10090 GN=Marcks PE=1 SV=2	0	41.063	52	6	28	6	309	29.6	4.34	33.11	6	cell organization and biogenesis;developmental processes	plasma membrane;other membranes;cytoskeleton;nucleus;other cell component	cytoskeletal activity;other molecular function	Pf02063	17118	ENSMUSG00000069662	Marcks	mmu:17118; P26645		Acetylcholine regulates insulin secretion	1	0	1.384	0.144424	4.5208e+07	6.25481e+07	3.95528e+07	4.80452e+07	4.88591e+07	63748493	High	High	High	High	1
FALSE	High	Master Protein	P43274	Histone H1.4 OS=Mus musculus OX=10090 GN=H1-4 PE=1 SV=2	0	40.987	27	8	63	4	219	22	11.11	69.8	8	cell organization and biogenesis;protein metabolism;other metabolic processes;other biological processes	nucleus;other cell component	nucleic acid binding activity;other molecular function		50709	ENSMUSG00000051627	H1-4	mmu:50709; P43274; Q5EBH3		Formation of Senescence-Associated Heterochromatin Foci (SAHF); Apoptosis induced DNA fragmentation	2	4	1.712	0.11488	1.83549e+08	3.14306e+08	1.76886e+08	1.77095e+08	2.77281e+08	2.83644e+08	High	High	High	High	1	Met-loss+Acetyl [N-Term]
FALSE	High	None	Q9CWF2	Tubulin beta-2B chain OS=Mus musculus OX=10090 GN=Tubb2b PE=1 SV=1	0	40.645	20	9	100	1	445	49.9	4.89	100.41	9	cell cycle OR cell proliferation;cell organization and biogenesis;developmental processes;other biological processes	cytoskeleton;other cell component	cytoskeletal activity;other molecular function	Pf00091, Pf03953	73710	ENSMUSG00000045136	Tubb2b	mmu:73710; Q3TG26; Q9CWF2		MHC class II antigen presentation; COPI-dependent Golgi-to-ER retrograde traffic; Kinesins; COPI-mediated anterograde transport; Separation of Sister Chromatids; Resolution of Sister Chromatid Cohesion; Recruitment of NuMA to mitotic centrosomes; RHO GTPases Activate Formins; EML4 and NUDC in mitotic spindle formation; Carboxyterminal post-translational modifications of tubulin; Microtubule-depen…	22	0	4.726	0.0813947	4.50984e+06	2.13151e+07	3.34003e+06	5.66198e+06	15788804	22909284	Peak Found	Peak Found	High	Peak Found	1	Acetyl [N-Term]
FALSE	High	Master Protein	Q8VCT4	Carboxylesterase 1D OS=Mus musculus OX=10090 GN=Ces1d PE=1 SV=1	0	40.514	16	10	83	8	565	61.7	6.61	120.19	10	cell organization and biogenesis;other metabolic processes;transport;other biological processes	non-structural extracellular;cytosol;ER/Golgi;other cell component	other molecular function	Pf00135	104158	ENSMUSG00000056973	Ces1d	mmu:104158; Q8VCT4; Q91ZV9; Q924V8; Q9ULY1	Irinotecan Pathway	Metabolism of Angiotensinogen to Angiotensins; Phase I - Functionalization of compounds	3	2	1.232	0.0521047	3.58685e+08	4.41858e+08	3.39184e+08	3.52687e+08	359315949	432589203	High	High	High	High	1	Acetyl [K288]
FALSE	High	Master Protein	O55143	Sarcoplasmic/endoplasmic reticulum calcium ATPase 2 OS=Mus musculus OX=10090 GN=Atp2a2 PE=1 SV=2	0	40.438	13	12	33	10	1044	114.8	5.34	22.47	12	cell organization and biogenesis;stress response;transport;signal transduction;other biological processes	plasma membrane;other membranes;cytosol;ER/Golgi;other cell component	signal transduction activity or receptor binding;transporter activity;other molecular function	Pf00689, Pf00690, Pf13246	11938	ENSMUSG00000029467	Atp2a2	mmu:11938; O55143; Q9R2A9; Q9WUT5	Alzheimers Disease; Myometrial Relaxation and Contraction Pathways; Calcium Regulation in the Cardiac Cell	Ion homeostasis; Ion transport by P-type ATPases; Reduction of cytosolic Ca++ levels	6	2	2.455	0.00337833	9.1061e+07	2.23547e+08	83910127	9.18857e+07	1.84751e+08	2.15346e+08	High	High	High	High	1
FALSE	High	Master Protein	P40142	Transketolase OS=Mus musculus OX=10090 GN=Tkt PE=1 SV=1	0	40.411	16	9	77	9	623	67.6	7.5	92.17	9	other metabolic processes;other biological processes	other membranes;ER/Golgi;nucleus;other cytoplasmic organelle;other cell component	other molecular function	Pf00456	21881	ENSMUSG00000021957	Tkt	mmu:21881; P40142; Q3U7Y1; Q3UK62; Q545A1; Q9ESA0	Pentose Phosphate Pathway	Insulin effects increased synthesis of Xylulose-5-Phosphate; Pentose phosphate pathway	3	0	2.003	0.0528701	1.49758e+08	2.99955e+08	1.38409e+08	150665877	2.59453e+08	2.76083e+08	High	High	High	High	1	Acetyl [N-Term]
FALSE	High	Master Protein	P27546	Microtubule-associated protein 4 OS=Mus musculus OX=10090 GN=Map4 PE=1 SV=3	0	40.145	18	11	31	11	1125	117.4	4.98	12.69	11	cell cycle OR cell proliferation;cell organization and biogenesis;developmental processes;other biological processes	plasma membrane;other membranes;cytosol;cytoskeleton;other cell component	cytoskeletal activity	Pf00418	17758	ENSMUSG00000032479	Map4	mmu:17758; P27546; Q05BJ2; Q3UIS2; Q3UUH5; Q3UY36; Q7TPC6; Q7TPD4; Q80YQ5; Q8CFP5			0	0	1.455	0.146238	7.43736e+07	1.08213e+08	7.37281e+07	6.97593e+07	9.61113e+07	9.69999e+07	High	High	High	High	1
FALSE	High	None	Q91Z83	Myosin-7 OS=Mus musculus OX=10090 GN=Myh7 PE=2 SV=1	0	39.965	7	10	32	10	1935	222.7	5.76	30.52	10	other metabolic processes;stress response;developmental processes;other biological processes	cytoskeleton;other cell component	cytoskeletal activity;other molecular function	Pf00063, Pf02736	140781	ENSMUSG00000053093	Myh7	mmu:140781; Q3TGM2; Q3TZN2; Q91Z83			0	0	0.868	0.552435	7.23756e+07	6.28578e+07	6.58449e+07	7.39708e+07	5.92044e+07	5.31314e+07	High	High	High	High	1
FALSE	High	Master Protein	Q60932	Voltage-dependent anion-selective channel protein 1 OS=Mus musculus OX=10090 GN=Vdac1 PE=1 SV=3	0	39.64	39	8	33	8	296	32.3	8.43	27.82	8	cell-cell signaling;stress response;transport;other biological processes	plasma membrane;other membranes;mitochondrion;ER/Golgi;other cell component	transporter activity;other molecular function		22333	ENSMUSG00000020402	Vdac1	B1ASZ9; mmu:22333; Q5SVC6; Q60932		Pyruvate metabolism; Ub-specific processing proteases; PINK1-PRKN Mediated Mitophagy	3	0	1.4	0.0187401	8.00801e+07	1.12091e+08	76485564	77959266	90656665	110338815	High	High	High	High	1
FALSE	High	Master Protein	P62259	14-3-3 protein epsilon OS=Mus musculus OX=10090 GN=Ywhae PE=1 SV=1	0	39.255	43	9	69	8	255	29.2	4.74	92.62	9	stress response;transport;developmental processes;signal transduction;other biological processes	plasma membrane;other membranes;cytosol;cytoskeleton;nucleus;other cell component	other molecular function	Pf00244	22627	ENSMUSG00000020849	Ywhae	mmu:22627; P29360; P42655; P62259; Q63631	TNF-alpha NF-kB Signaling Pathway; Myometrial Relaxation and Contraction Pathways; Alpha6-Beta4 Integrin Signaling Pathway; Calcium Regulation in the Cardiac Cell	Recruitment of NuMA to mitotic centrosomes; Regulation of PLK1 Activity at G2/M Transition; TP53 Regulates Metabolic Genes; Regulation of HSF1-mediated heat shock response; RAB GEFs exchange GTP for GDP on RABs; Anchoring of the basal body to the plasma membrane; RHO GTPases activate PKNs; Loss of Nlp from mitotic centrosomes; Recruitment of mitotic centrosome proteins and complexes; AURKA Activa…	20	0	1.404	0.0799859	3.21083e+08	4.50857e+08	293018597	327142957	385745188	419530898	High	High	High	High	1	Acetyl [N-Term]
FALSE	High	None	P62631	Elongation factor 1-alpha 2 OS=Mus musculus OX=10090 GN=Eef1a2 PE=1 SV=1	0	38.788	16	7	107	7	463	50.4	9.03	244.6	7	protein metabolism;other metabolic processes;other biological processes	nucleus;other cell component	nucleic acid binding activity;other molecular function	Pf03143, Pf03144	13628	ENSMUSG00000016349	Eef1a2	mmu:13628; P27706; P62631	Translation Factors		1	0	1.527	0.0419438	5.09891e+08	7.78495e+08	4.73989e+08	5.10017e+08	6.51574e+08	7.40517e+08	High	High	High	High	1
FALSE	High	Master Protein	P09411	Phosphoglycerate kinase 1 OS=Mus musculus OX=10090 GN=Pgk1 PE=1 SV=4	0	38.736	27	8	48	8	417	44.5	7.9	59.17	8	protein metabolism;other metabolic processes;stress response;other biological processes	non-structural extracellular;other membranes;cytosol;other cell component	kinase activity;other molecular function	Pf00162	18655	ENSMUSG00000062070	Pgk1	mmu:18655; P09411; Q3TPE6; Q3UKV8; Q5XJE7	Glycolysis and Gluconeogenesis	Gluconeogenesis; Glycolysis	3	0	1.425	0.0309721	1.1664e+08	1.66186e+08	1.07376e+08	1.1781e+08	1.38475e+08	1.58784e+08	High	High	High	High	1
FALSE	High	Master Protein	P08752	Guanine nucleotide-binding protein G(i) subunit alpha-2 OS=Mus musculus OX=10090 GN=Gnai2 PE=1 SV=5	0	37.331	21	6	43	4	355	40.5	5.45	62.36	6	cell-cell signaling;cell cycle OR cell proliferation;signal transduction;other biological processes	plasma membrane;other membranes;cytosol;cytoskeleton;nucleus;other cell component	signal transduction activity or receptor binding;other molecular function		14678	ENSMUSG00000032562	Gnai2	mmu:14678; P08752; Q3TXK7; Q6P1C0	Chemokine signaling pathway; G Protein Signaling Pathways; Calcium Regulation in the Cardiac Cell; Signal Transduction of S1P Receptor	G alpha (i) signalling events; Adenylate cyclase inhibitory pathway; ADP signalling through P2Y purinoceptor 12; Adrenaline,noradrenaline inhibits insulin secretion; Extra-nuclear estrogen signaling	9	2	1.277	0.163078	1.0496e+08	1.34059e+08	96989788	105614129	115309300	124083447	High	High	High	High	1
FALSE	High	Master Protein	Q9D6F9	Tubulin beta-4A chain OS=Mus musculus OX=10090 GN=Tubb4a PE=1 SV=3	0	36.658	20	9	104	1	444	49.6	4.88	130.98	9	cell cycle OR cell proliferation;cell organization and biogenesis;other biological processes	cytoskeleton;other cell component	cytoskeletal activity;other molecular function	Pf00091, Pf03953	22153	ENSMUSG00000062591	Tubb4a	mmu:22153; Q62364; Q80Y54; Q9D6F9	Exercise-induced Circadian Regulation	Recycling pathway of L1; MHC class II antigen presentation; Separation of Sister Chromatids; The role of GTSE1 in G2/M progression after G2 checkpoint; Resolution of Sister Chromatid Cohesion; RHO GTPases Activate Formins; EML4 and NUDC in mitotic spindle formation; COPI-dependent Golgi-to-ER retrograde traffic; Kinesins; COPI-mediated anterograde transport; Recruitment of NuMA to mitotic centros…	29	0									Not Found	Not Found	High	Not Found	1	Acetyl [N-Term]
FALSE	High	Master Protein	Q99KI0	Aconitate hydratase, mitochondrial OS=Mus musculus OX=10090 GN=Aco2 PE=1 SV=1	0	36.576	18	11	36	11	780	85.4	7.93	24.19	11	other metabolic processes;stress response;developmental processes	cytosol;mitochondrion	other molecular function	Pf00330	11429	ENSMUSG00000022477	Aco2	mmu:11429; Q3UDK9; Q3ULG9; Q3UNH7; Q505P4; Q99KI0	TCA Cycle	Citric acid cycle (TCA cycle)	2	0	1.78	0.0169109	6.36042e+07	1.1322e+08	5.76786e+07	6.5216e+07	95304167	1.07082e+08	High	High	High	High	1
FALSE	High	Master Protein	Q9WVK4	EH domain-containing protein 1 OS=Mus musculus OX=10090 GN=Ehd1 PE=1 SV=1	0	36.324	22	10	63	9	534	60.6	6.83	46.64	10	cell organization and biogenesis;transport;developmental processes;other biological processes	plasma membrane;other membranes;other cytoplasmic organelle;other cell component	other molecular function	Pf12763, Pf18150	13660	ENSMUSG00000024772; ENSMUSG00000107039	Ehd1	mmu:13660; Q9WVK4	Insulin Signaling	Factors involved in megakaryocyte development and platelet production	2	0	1.039	0.367222	1.51275e+08	1.57147e+08	1.46055e+08	1.45686e+08	128488351	153015560	High	High	High	High	1	Acetyl [K329]
FALSE	High	Master Protein	Q6URW6	Myosin-14 OS=Mus musculus OX=10090 GN=Myh14 PE=1 SV=1	0	35.972	5	10	30	8	2000	228.4	5.55	18.18	10	cell organization and biogenesis;developmental processes;other biological processes	cytoskeleton;other cell component	cytoskeletal activity;other molecular function	Pf00063, Pf02736	71960	ENSMUSG00000030739	Myh14	B3F3T1; mmu:71960; Q6URW6; Q80V64; Q80ZE6		RHO GTPases activate PAKs	1	0	0.956	0.907038	4.0257e+07	3.84661e+07	5.15533e+07	2.92296e+07	3.52033e+07	3.34627e+07	High	High	High	High	1	Met-loss+Acetyl [N-Term]
FALSE	High	None	Q63836	Selenium-binding protein 2 OS=Mus musculus OX=10090 GN=Selenbp2 PE=1 SV=2	0	35.677	19	7	61	6	472	52.6	6.18	115.33	7	transport	other membranes;cytosol;nucleus	other molecular function		20342		Selenbp2	mmu:20342; Q63836; Q8R1T6	Selenium metabolism/Selenoproteins		1	0	1.081	0.482795	2.72032e+08	2.94094e+08	2.55667e+08	269130617	2.52235e+08	2.72994e+08	High	High	High	High	1
FALSE	High	Master Protein	Q8BXK9	Chloride intracellular channel protein 5 OS=Mus musculus OX=10090 GN=Clic5 PE=1 SV=1	0	35.563	31	5	43	5	251	28.3	5.94	79.34	5	cell organization and biogenesis;other metabolic processes;transport;developmental processes;other biological processes	plasma membrane;other membranes;cytoskeleton;ER/Golgi;nucleus;other cell component	transporter activity		224796	ENSMUSG00000023959	Clic5	mmu:224796; Q3U0H8; Q8BXK9			0	0	1.095	0.180858	1.58676e+08	1.7378e+08	156092316	149981958	140999182	170518158	High	High	High	High	1	Acetyl [K59]
FALSE	High	Master Protein	P09470	Angiotensin-converting enzyme OS=Mus musculus OX=10090 GN=Ace PE=1 SV=3	0	35.387	8	9	44	9	1312	150.8	6.55	39.31	9	cell cycle OR cell proliferation;protein metabolism;other metabolic processes;transport;developmental processes;other biological processes	non-structural extracellular;plasma membrane;other membranes;cytoskeleton;other cytoplasmic organelle;other cell component	signal transduction activity or receptor binding;cytoskeletal activity;other molecular function	Pf01401	11421	ENSMUSG00000020681	Ace	mmu:11421; P09470; P22967; Q6GTS2	ACE Inhibitor Pathway; Deregulation of the Renin Angiotensin system by Sars-CoV infection	Metabolism of Angiotensinogen to Angiotensins	3	0	0.871	0.172014	1.17504e+08	1.02403e+08	109212035	117553220	8.55565e+07	9.75788e+07	High	High	High	High	1
FALSE	High	Master Protein Candidate	P07356	Annexin A2 OS=Mus musculus OX=10090 GN=Anxa2 PE=1 SV=2	0	35.384	28	8	31	8	339	38.7	7.69	37.44	8	cell organization and biogenesis;protein metabolism;other metabolic processes;transport;developmental processes;other biological processes	non-structural extracellular;extracellular matrix;plasma membrane;other membranes;cytosol;nucleus;other cytoplasmic organelle;other cell component	transporter activity;enzyme regulator activity;cytoskeletal activity;other molecular function	Pf00191	12306	ENSMUSG00000032231	Anxa2	mmu:12306; P07356	Prostaglandin Synthesis and Regulation	Neutrophil degranulation; Dissolution of Fibrin Clot	3	0	5.731	0.158449	3.33474e+07	1.91114e+08	5.02533e+07	2.05759e+07	162254649	179214711	High	Medium	High	High	1	Met-loss+Acetyl [N-Term]
FALSE	High	Master Protein	Q9WTI7	Unconventional myosin-Ic OS=Mus musculus OX=10090 GN=Myo1c PE=1 SV=2	0	34.952	11	9	30	9	1063	121.9	9.35	29.01	9	cell organization and biogenesis;stress response;transport;signal transduction;other biological processes	plasma membrane;other membranes;cytosol;cytoskeleton;nucleus;other cell component	signal transduction activity or receptor binding;cytoskeletal activity;other molecular function	Pf00063, Pf00612, Pf06017	17913	ENSMUSG00000017774	Myo1c	mmu:17913; O08571; O08834; Q3TBQ4; Q3U231; Q5ND46; Q5ND48; Q5ND49; Q9ERB6; Q9QW54; Q9WTI7	Insulin Signaling	B-WICH complex positively regulates rRNA expression; Regulation of actin dynamics for phagocytic cup formation	3	0	1.229	0.133304	6.55446e+07	8.05381e+07	6.13028e+07	6.51614e+07	6.75572e+07	76439542	High	High	High	High	1
FALSE	High	None	Q03734	Serine protease inhibitor A3M OS=Mus musculus OX=10090 GN=Serpina3m PE=1 SV=2	0	34.755	10	4	53	4	418	47	6.1	116.87	4	other biological processes	non-structural extracellular	enzyme regulator activity	Pf00079	20717	ENSMUSG00000079012	Serpina3m	E9Q926; mmu:20717; Q03734; Q62260			0	0	0.97	0.8166	1.92114e+08	1.86433e+08	165030845	207945972	146951293	1.88303e+08	High	High	High	High	1
FALSE	High	Master Protein	P63158	High mobility group protein B1 OS=Mus musculus OX=10090 GN=Hmgb1 PE=1 SV=2	0	34.733	36	7	50	6	215	24.9	5.74	63.11	7	cell cycle OR cell proliferation;cell organization and biogenesis;DNA metabolism;other metabolic processes;stress response;transport;developmental processes;signal transduction;other biological processes	non-structural extracellular;plasma membrane;other membranes;ER/Golgi;nucleus;other cytoplasmic organelle;other cell component	signal transduction activity or receptor binding;enzyme regulator activity;nucleic acid binding activity;other molecular function	Pf00505, Pf09011	15289	ENSMUSG00000066551	Hmgb1	mmu:15289; P07155; P27109; P27428; P63158		Regulation of TLR by endogenous ligand; Neutrophil degranulation; TAK1 activates NFkB by phosphorylation and activation of IKKs complex; Apoptosis induced DNA fragmentation; Advanced glycosylation endproduct receptor signaling; Pyroptosis; TRAF6 mediated NF-kB activation	7	1	1.511	0.0283306	1.43902e+08	2.17499e+08	1.44124e+08	1.33595e+08	1.8135e+08	2.07676e+08	High	High	High	High	1	Acetyl [K128]
FALSE	High	Master Protein	Q9JHU4	Cytoplasmic dynein 1 heavy chain 1 OS=Mus musculus OX=10090 GN=Dync1h1 PE=1 SV=2	0	34.625	3	12	30	12	4644	531.7	6.42	6.71	12	cell cycle OR cell proliferation;cell organization and biogenesis;transport;other biological processes	cytoskeleton;nucleus;other cell component	cytoskeletal activity;other molecular function	Pf03028, Pf08385, Pf08393, Pf12774, Pf12775, Pf12780, Pf12781, Pf18199	13424	ENSMUSG00000018707	Dync1h1	E9QM71; mmu:13424; Q9JHU4		MHC class II antigen presentation; Neutrophil degranulation; Separation of Sister Chromatids; Amplification of signal from unattached kinetochores via a MAD2 inhibitory signal; Resolution of Sister Chromatid Cohesion; RHO GTPases Activate Formins; EML4 and NUDC in mitotic spindle formation; COPI-mediated anterograde transport; Recruitment of NuMA to mitotic centrosomes; HSP90 chaperone cycle for …	19	0	1.379	0.115599	5.29894e+07	7.30593e+07	4.74138e+07	5.50644e+07	6.3687e+07	6.67248e+07	High	High	High	High	1
FALSE	High	Master Protein	Q8BG05	Heterogeneous nuclear ribonucleoprotein A3 OS=Mus musculus OX=10090 GN=Hnrnpa3 PE=1 SV=1	0	33.712	26	7	41	7	379	39.6	9.01	48.65	7	RNA metabolism OR transcription;other metabolic processes;transport	nucleus;other cell component	transporter activity;nucleic acid binding activity	Pf00076	229279	ENSMUSG00000059005	Hnrnpa3	mmu:229279; Q8BG05; Q8BHF8	mRNA processing	mRNA Splicing - Major Pathway; Processing of Capped Intron-Containing Pre-mRNA	3	0	2.391	0.112929	7.74399e+07	1.85168e+08	6.2351e+07	8.943e+07	151269886	180454833	High	High	High	High	1	Acetyl [N-Term]
FALSE	High	Master Protein	Q05920	Pyruvate carboxylase, mitochondrial OS=Mus musculus OX=10090 GN=Pc PE=1 SV=1	0	33.491	10	10	21	10	1178	129.6	6.71	17.29	10	other metabolic processes;other biological processes	mitochondrion;other cell component	other molecular function	Pf00364, Pf02436, Pf02785			Pc	Q05920		Gluconeogenesis; Biotin transport and metabolism	2	0	3.04	0.0175431	2.52362e+07	7.67223e+07	2.64785e+07	2.23642e+07	6.81226e+07	6.87921e+07	High	High	High	High	1
FALSE	High	Master Protein	P21107	Tropomyosin alpha-3 chain OS=Mus musculus OX=10090 GN=Tpm3 PE=1 SV=3	0	33.403	23	10	87	6	285	33	4.72	112.35	10	cell organization and biogenesis;other biological processes	plasma membrane;other membranes;cytosol;cytoskeleton;other cell component	cytoskeletal activity		59069	ENSMUSG00000027940	Tpm3	mmu:59069; P21107; Q09021; Q60606; Q80SW6; Q9EPW3		Smooth Muscle Contraction; Striated Muscle Contraction; RHOV GTPase cycle	3	4	1.342	0.137313	2.24952e+08	3.01899e+08	2.17859e+08	2.15974e+08	2.58595e+08	2.80602e+08	High	High	High	High	1
FALSE	High	Master Protein	Q8BH64	EH domain-containing protein 2 OS=Mus musculus OX=10090 GN=Ehd2 PE=1 SV=1	0	33.167	20	9	57	8	543	61.1	6.51	54.63	9	cell organization and biogenesis;transport;other biological processes	non-structural extracellular;plasma membrane;other membranes;cytosol;cytoskeleton;other cytoplasmic organelle;other cell component	other molecular function	Pf12763, Pf18150	259300	ENSMUSG00000074364	Ehd2	mmu:259300; Q8BH64; Q8BL28	Insulin Signaling	Factors involved in megakaryocyte development and platelet production	2	0	1.127	0.0654297	1.48059e+08	1.66849e+08	1.43528e+08	1.42014e+08	1.36072e+08	1.6288e+08	High	High	High	High	1
FALSE	High	Master Protein	P43277	Histone H1.3 OS=Mus musculus OX=10090 GN=H1-3 PE=1 SV=2	0	32.475	27	7	56	2	221	22.1	11.03	62.84	7	cell organization and biogenesis;protein metabolism;other metabolic processes;other biological processes	nucleus;other cell component	nucleic acid binding activity		14957	ENSMUSG00000052565	H1-3	mmu:14957; P43277; Q8C6M4		Formation of Senescence-Associated Heterochromatin Foci (SAHF); Apoptosis induced DNA fragmentation	2	0	1.835	0.0423649	1.87189e+07	3.43427e+07	16704843	1.95037e+07	29995849	31303727	High	High	High	High	1	Met-loss+Acetyl [N-Term]
FALSE	High	Master Protein	P26043	Radixin OS=Mus musculus OX=10090 GN=Rdx PE=1 SV=3	0	32.22	14	8	59	3	583	68.5	6.2	56.04	8	cell organization and biogenesis;other biological processes	plasma membrane;other membranes;cytoskeleton;other cell component	cytoskeletal activity;other molecular function	Pf00373, Pf00769, Pf09379	19684	ENSMUSG00000032050	Rdx	mmu:19684; P26043; Q3TS85; Q9QW27	Regulation of Actin Cytoskeleton	Recycling pathway of L1	2	0	1.428	0.0820283	1.88257e+07	2.68788e+07	1.76542e+07	1.8666e+07	22603634	25446560	Low	High	High	High	1	Acetyl [K544]
FALSE	High	Master Protein	P37804	Transgelin OS=Mus musculus OX=10090 GN=Tagln PE=1 SV=3	0	32.171	58	9	50	9	201	22.6	8.81	38.06	9	other biological processes	other cell component	cytoskeletal activity	Pf00307, Pf00402	21345	ENSMUSG00000032085	Tagln	mmu:21345; P37804; Q545W0			0	0	2.294	0.00764816	9.62136e+07	2.20699e+08	8.95198e+07	9.61506e+07	1.82548e+08	212427773	High	High	High	High	1	Met-loss+Acetyl [N-Term]
FALSE	High	Master Protein	P48036	Annexin A5 OS=Mus musculus OX=10090 GN=Anxa5 PE=1 SV=1	0	31.814	23	9	83	9	319	35.7	4.96	122.77	9	stress response;transport;other biological processes	non-structural extracellular;plasma membrane;other membranes;cytosol;cytoskeleton;ER/Golgi;nucleus;other cell component	signal transduction activity or receptor binding;transporter activity;other molecular function	Pf00191	11747	ENSMUSG00000027712	Anxa5	mmu:11747; P48036; Q3U5Q1; Q3U5X4; Q3U8K1; Q3UGV0; Q99LA1	Prostaglandin Synthesis and Regulation	Platelet degranulation	2	0	1.335	0.131187	4.12648e+08	5.50862e+08	426876460	370898912	4.58395e+08	5.27028e+08	High	High	High	High	1
FALSE	High	Master Protein	P61982	14-3-3 protein gamma OS=Mus musculus OX=10090 GN=Ywhag PE=1 SV=2	0	31.682	31	8	62	3	247	28.3	4.89	85.49	8	transport;other biological processes	cytosol;other cell component	signal transduction activity or receptor binding;cytoskeletal activity;other molecular function	Pf00244	22628	ENSMUSG00000051391	Ywhag	mmu:22628; O70457; P35214; P61982; Q3UFD6; Q4FK44; Q9UDP2; Q9UN99	TNF-alpha NF-kB Signaling Pathway; Myometrial Relaxation and Contraction Pathways; Calcium Regulation in the Cardiac Cell	TP53 Regulates Metabolic Genes; Activation of BAD and translocation to mitochondria ; RHO GTPases activate PKNs; Chk1/Chk2(Cds1) mediated inactivation of Cyclin B:Cdk1 complex; Regulation of localization of FOXO transcription factors; Recruitment of NuMA to mitotic centrosomes; Anchoring of the basal body to the plasma membrane; Regulation of PLK1 Activity at G2/M Transition; Loss of Nlp from mit…	15	1	1.498	0.109309	7.4061e+07	1.10949e+08	71075921	71755357	9.50461e+07	103109314	High	High	High	High	1	Met-loss+Acetyl [N-Term]
FALSE	High	Master Protein	Q99PT1	Rho GDP-dissociation inhibitor 1 OS=Mus musculus OX=10090 GN=Arhgdia PE=1 SV=3	0	31.516	22	3	30	3	204	23.4	5.2	63.87	3	signal transduction;other biological processes	non-structural extracellular;plasma membrane;other membranes;cytosol;nucleus;other cell component	enzyme regulator activity;other molecular function	Pf02115	192662	ENSMUSG00000025132	Arhgdia	mmu:192662; Q5M9P6; Q8BPI0; Q99KC4; Q99PT1		RHOA GTPase cycle; RHOC GTPase cycle; RHOH GTPase cycle; RAC1 GTPase cycle; RHOG GTPase cycle; RAC2 GTPase cycle; CDC42 GTPase cycle; Axonal growth inhibition (RHOA activation); Axonal growth stimulation	9	0	1.239	0.292704	1.85923e+08	2.30396e+08	179480146	1.7908e+08	2.0441e+08	2.06744e+08	High	High	High	High	1
FALSE	High	Master Protein	P26231	Catenin alpha-1 OS=Mus musculus OX=10090 GN=Ctnna1 PE=1 SV=1	0	31.061	11	9	41	9	906	100	6.23	25.07	9	cell adhesion;cell organization and biogenesis;stress response;developmental processes;other biological processes	plasma membrane;other membranes;cytosol;cytoskeleton;other cell component	cytoskeletal activity;other molecular function	Pf01044	12385	ENSMUSG00000037815	Ctnna1	mmu:12385; P26231	White fat cell differentiation	RHO GTPases activate IQGAPs; Adherens junctions interactions; Myogenesis; VEGFR2 mediated vascular permeability	5	0	1.195	0.290823	9.57192e+07	1.14381e+08	1.0046e+08	8.48015e+07	8.6691e+07	1.20149e+08	High	High	High	High	1	Met-loss+Acetyl [N-Term]
FALSE	High	Master Protein	Q9D0E1	Heterogeneous nuclear ribonucleoprotein M OS=Mus musculus OX=10090 GN=Hnrnpm PE=1 SV=3	0	30.838	17	10	34	10	729	77.6	8.63	25.93	10	RNA metabolism OR transcription;other metabolic processes;stress response;other biological processes	nucleus;other cell component	nucleic acid binding activity;other molecular function	Pf00076	76936	ENSMUSG00000059208	Hnrnpm	mmu:76936; Q6P1B2; Q99JQ0; Q9D0E1	mRNA processing	mRNA Splicing - Major Pathway; FGFR2 alternative splicing; Processing of Capped Intron-Containing Pre-mRNA	4	0	1.884	0.0215746	5.24612e+07	9.88615e+07	4.65481e+07	5.49758e+07	83893176	92750179	High	High	High	High	1
FALSE	High	Master Protein	P01869	Ig gamma-1 chain C region, membrane-bound form OS=Mus musculus OX=10090 GN=Ighg1 PE=1 SV=2	0	30.728	15	6	20	6	393	43.4	6.44	21.45	6	cell organization and biogenesis;stress response;transport;signal transduction;other biological processes	non-structural extracellular;plasma membrane;other membranes	signal transduction activity or receptor binding;other molecular function	Pf07654			Ighg1	P01869		Regulation of Complement cascade; Initial triggering of complement; Classical antibody-mediated complement activation; FCGR activation; Regulation of actin dynamics for phagocytic cup formation; Role of phospholipids in phagocytosis	6	0	100		910841	2.32882e+08	865794		2.55538e+08	1.68968e+08	Peak Found	Not Found	High	High	1
FALSE	High	Master Protein Candidate	P01868	Ig gamma-1 chain C region secreted form OS=Mus musculus OX=10090 GN=Ighg1 PE=1 SV=1	0	30.728	18	6	20	6	324	35.7	7.4	21.45	6	cell organization and biogenesis;stress response;transport;signal transduction;other biological processes	non-structural extracellular;plasma membrane;other membranes	signal transduction activity or receptor binding;other molecular function	Pf07654			Ighg1	P01868			0	0	100		910841	2.32882e+08	865794		2.55538e+08	1.68968e+08	Peak Found	Not Found	High	High	1
FALSE	High	Master Protein	P24270	Catalase OS=Mus musculus OX=10090 GN=Cat PE=1 SV=4	0	30.719	19	8	43	8	527	59.8	7.88	39.72	8	protein metabolism;other metabolic processes;stress response;developmental processes;other biological processes	non-structural extracellular;plasma membrane;other membranes;cytosol;mitochondrion;ER/Golgi;other cytoplasmic organelle;other cell component	other molecular function	Pf00199	12359	ENSMUSG00000027187	Cat	mmu:12359; P24270; Q3TXQ6	Selenium Micronutrient Network; Folic Acid Network; Oxidative Stress; Tryptophan metabolism	Neutrophil degranulation; Detoxification of Reactive Oxygen Species; Peroxisomal protein import	7	0	1.124	0.325614	9.80694e+07	1.10206e+08	9.38969e+07	9.52387e+07	9.374e+07	103151386	High	High	High	High	1	Met-loss+Acetyl [N-Term]
FALSE	High	Master Protein	P28665	Murinoglobulin-1 OS=Mus musculus OX=10090 GN=Mug1 PE=1 SV=3	0	30.506	8	10	41	10	1476	165.2	6.42	25.22	10	developmental processes;other biological processes	non-structural extracellular	enzyme regulator activity;other molecular function	Pf00207, Pf01835, Pf07677, Pf07678, Pf07703, Pf17789, Pf17791	17836	ENSMUSG00000059908	Mug1	mmu:17836; P28665; Q3UNE7; Q80XE6			0	0	0.436	0.156472	1.10976e+08	4.83821e+07	106792341	1.0723e+08	47506820	3.92284e+07	High	High	High	High	1
FALSE	High	Master Protein	P10518	Delta-aminolevulinic acid dehydratase OS=Mus musculus OX=10090 GN=Alad PE=1 SV=1	0	30.354	19	6	33	6	330	36	6.79	39.06	6	cell organization and biogenesis;other metabolic processes;stress response;other biological processes	non-structural extracellular;cytosol	other molecular function	Pf00490	17025	ENSMUSG00000028393	Alad	mmu:17025; P10518; Q3THV6	Heme Biosynthesis	Neutrophil degranulation; Heme biosynthesis	3	0	1.347	0.0913012	4.52477e+07	6.09535e+07	4.04578e+07	47053147	52175095	56691923	High	High	High	High	1
FALSE	High	Master Protein	Q8BWT1	3-ketoacyl-CoA thiolase, mitochondrial OS=Mus musculus OX=10090 GN=Acaa2 PE=1 SV=3	0	30.227	19	5	28	5	397	41.8	8.09	16.24	5	cell organization and biogenesis;other metabolic processes;stress response;transport	mitochondrion	other molecular function	Pf00108, Pf02803	52538	ENSMUSG00000036880	Acaa2	mmu:52538; Q3TIT9; Q8BWT1; Q8JZR8	Fatty Acid Biosynthesis	Mitochondrial Fatty Acid Beta-Oxidation	2	0	1.382	0.194481	6.52527e+07	9.01873e+07	6.02178e+07	6.5746e+07	8.03436e+07	80598389	High	High	High	High	1
FALSE	High	Master Protein Candidate	P26040	Ezrin OS=Mus musculus OX=10090 GN=Ezr PE=1 SV=3	0	30.215	14	8	59	5	586	69.4	6.1	48.94	8	cell adhesion;cell cycle OR cell proliferation;cell organization and biogenesis;other metabolic processes;transport;signal transduction;other biological processes	plasma membrane;other membranes;cytosol;cytoskeleton;nucleus;other cytoplasmic organelle;other cell component	cytoskeletal activity;other molecular function	Pf00373, Pf00769, Pf09379	22350	ENSMUSG00000052397	Ezr	mmu:22350; P26040; Q80ZT8; Q9DCI1	Regulation of Actin Cytoskeleton	Recycling pathway of L1; Netrin-1 signaling	3	0	1.538	0.00895053	4.87249e+07	7.49389e+07	4.56276e+07	4.83807e+07	60029509	74479494	High	High	High	High	1
FALSE	High	Master Protein	P39447	Tight junction protein ZO-1 OS=Mus musculus OX=10090 GN=Tjp1 PE=1 SV=2	0	30.086	8	10	29	10	1745	194.6	6.64	20.7	10	cell adhesion;cell organization and biogenesis;developmental processes;other biological processes	plasma membrane;other membranes;cytosol;cytoskeleton;nucleus;other cell component	other molecular function	Pf00595, Pf00625, Pf00791	21872	ENSMUSG00000030516	Tjp1	E9QK00; mmu:21872; P39447		Apoptotic cleavage of cell adhesion proteins; Regulation of gap junction activity; Signaling by Hippo	3	0	1.218	0.220222	4.56499e+07	5.55789e+07	4.33387e+07	4.47096e+07	4.75024e+07	5.17716e+07	High	High	High	High	1	Phospho [S125(99.7)]
FALSE	High	Master Protein	Q08481	Platelet endothelial cell adhesion molecule OS=Mus musculus OX=10090 GN=Pecam1 PE=1 SV=1	0	29.893	11	5	15	5	727	81.2	6.71	14.87	5	cell adhesion;cell organization and biogenesis;stress response;transport;developmental processes;signal transduction;other biological processes	non-structural extracellular;plasma membrane;other membranes;cytoskeleton;other cell component	other molecular function	Pf13895, Pf13927, Pf17736	18613	ENSMUSG00000020717	Pecam1	B1ARB1; B1ARB2; mmu:18613; Q08481; Q3TES6; Q922E0		Platelet degranulation ; Integrin cell surface interactions; Neutrophil degranulation; PECAM1 interactions; Platelet sensitization by LDL	6	0	0.753	0.713975	4.70313e+07	3.54145e+07	24821841	8.28585e+07	28875484	34579583	High	High	High	High	1	Acetyl [K622]
FALSE	High	Master Protein	P84084	ADP-ribosylation factor 5 OS=Mus musculus OX=10090 GN=Arf5 PE=1 SV=2	0	29.883	33	5	22	2	180	20.5	6.79	25.63	5	transport	plasma membrane;other membranes;ER/Golgi;other cell component	other molecular function	Pf00025	11844	ENSMUSG00000020440	Arf5	A2RTC5; mmu:11844; P26437; P84084		COPI-dependent Golgi-to-ER retrograde traffic; COPI-mediated anterograde transport	2	3	1.563	0.0444829	6.91331e+07	1.08069e+08	6.60761e+07	6.7255e+07	89078140	1.04381e+08	Low	Low	High	High	1
FALSE	High	Master Protein	Q8VDN2	Sodium/potassium-transporting ATPase subunit alpha-1 OS=Mus musculus OX=10090 GN=Atp1a1 PE=1 SV=1	0	29.777	10	9	34	9	1023	112.9	5.45	23.75	9	other metabolic processes;transport;other biological processes	plasma membrane;other membranes;cytoskeleton;ER/Golgi;other cytoplasmic organelle;other cell component	transporter activity;cytoskeletal activity;other molecular function	Pf00122, Pf00689, Pf00690, Pf13246	11928	ENSMUSG00000033161	Atp1a1	mmu:11928; Q8VDN2; Q91Z09		Ion homeostasis; Ion transport by P-type ATPases	2	0	1.754	0.0685896	1.64669e+08	2.88857e+08	1.58716e+08	158854825	2.46476e+08	2.69511e+08	High	High	High	High	1
FALSE	High	Master Protein	P54071	Isocitrate dehydrogenase [NADP], mitochondrial OS=Mus musculus OX=10090 GN=Idh2 PE=1 SV=3	0	29.755	17	7	47	7	452	50.9	8.69	51.85	7	other metabolic processes;developmental processes;other biological processes	cytosol;other cytoplasmic organelle	other molecular function	Pf00180	269951	ENSMUSG00000030541	Idh2	mmu:269951; P54071; Q8C2R9; Q9EQK1	TCA Cycle; Oxidative Stress and Redox Pathway	Citric acid cycle (TCA cycle); Transcriptional activation of mitochondrial biogenesis	4	0	1.517	0.048918	1.04853e+08	1.59097e+08	1.0104e+08	1.01174e+08	132411936	152189971	High	High	High	High	1
FALSE	High	Master Protein	P13634	Carbonic anhydrase 1 OS=Mus musculus OX=10090 GN=Ca1 PE=1 SV=4	0	29.41	31	6	37	6	261	28.3	6.96	19.75	6	other metabolic processes	other cell component	other molecular function		12346	ENSMUSG00000027556	Ca1	mmu:12346; P13634; Q3TS19; Q9DC84		Erythrocytes take up carbon dioxide and release oxygen; Erythrocytes take up oxygen and release carbon dioxide; Reversible hydration of carbon dioxide	3	0	0.748	0.12028	1.02378e+08	7.65865e+07	96241033	1.01262e+08	6.4749e+07	7.21206e+07	High	High	High	High	1	Acetyl [K46]
FALSE	High	Master Protein	Q6IRU2	Tropomyosin alpha-4 chain OS=Mus musculus OX=10090 GN=Tpm4 PE=1 SV=3	0	29.392	23	7	45	7	248	28.5	4.68	53.34	7	cell organization and biogenesis;other biological processes	cytoskeleton;other cell component	cytoskeletal activity;other molecular function	Pf00261	326618	ENSMUSG00000031799	Tpm4	mmu:326618; Q6IRU2		Smooth Muscle Contraction; Striated Muscle Contraction; RHOV GTPase cycle	3	0	0.908	0.344509	1.07246e+08	9.73764e+07	101651127	1.05208e+08	8.21651e+07	91877019	High	High	High	High	1
FALSE	High	Master Protein	P17751	Triosephosphate isomerase OS=Mus musculus OX=10090 GN=Tpi1 PE=1 SV=4	0	29.382	34	9	29	9	299	32.2	5.74	16.4	9											0	0	1.516	0.10332	4.97701e+07	7.54351e+07	4.95687e+07	4.6465e+07	54412330	83260040	High	High	High	High	1
FALSE	High	Master Protein	Q02053	Ubiquitin-like modifier-activating enzyme 1 OS=Mus musculus OX=10090 GN=Uba1 PE=1 SV=1	0	29.157	10	7	27	7	1058	117.7	5.66	31.46	7	protein metabolism;other metabolic processes;stress response	other membranes;cytosol;mitochondrion;ER/Golgi;nucleus;other cytoplasmic organelle;other cell component	other molecular function	Pf00899, Pf09358, Pf16190, Pf16191	22201	ENSMUSG00000001924	Uba1	A6H6S6; mmu:22201; P31253; Q02053; Q542H8	Parkinsons Disease Pathway; Proteasome Degradation	Antigen processing: Ubiquitination & Proteasome degradation; Synthesis of active ubiquitin: roles of E1 and E2 enzymes	4	0	1.298	0.128819	9.24046e+07	1.19944e+08	87400447	90838741	100847252	1.13574e+08	High	High	High	High	1
FALSE	High	Master Protein	P13020	Gelsolin OS=Mus musculus OX=10090 GN=Gsn PE=1 SV=3	0	28.659	9	5	30	5	780	85.9	6.18	36.65	5	cell organization and biogenesis;protein metabolism;other metabolic processes;stress response;transport;developmental processes;signal transduction;other biological processes	non-structural extracellular;plasma membrane;other membranes;cytosol;cytoskeleton;nucleus;other cell component	cytoskeletal activity;other molecular function	Pf00626	227753	ENSMUSG00000026879	Gsn	mmu:227753; P13020; Q3UPB1; Q8R590	Regulation of Actin Cytoskeleton	Neutrophil degranulation; Caspase-mediated cleavage of cytoskeletal proteins	3	0	1.627	0.0654607	8.03807e+07	1.30755e+08	82678464	7.26622e+07	1.07734e+08	1.26342e+08	High	High	High	High	1
FALSE	High	Master Protein	P14152	Malate dehydrogenase, cytoplasmic OS=Mus musculus OX=10090 GN=Mdh1 PE=1 SV=3	0	28.638	25	7	30	2	334	36.5	6.58	26.9	7	other metabolic processes	cytosol	other molecular function	Pf00056	17449	ENSMUSG00000020321	Mdh1	mmu:17449; P14152; Q3TP22; Q80Y13; Q9DB45	Glycolysis and Gluconeogenesis; TCA Cycle	Gluconeogenesis	3	5	1.582	0.0372715	8.3266e+07	1.31711e+08	76182918	84620492	1.06068e+08	1.3021e+08	High	High	High	High	1
FALSE	High	Master Protein	P58771	Tropomyosin alpha-1 chain OS=Mus musculus OX=10090 GN=Tpm1 PE=1 SV=1	0	28.462	29	8	82	4	284	32.7	4.74	108.51	8	cell organization and biogenesis;stress response;developmental processes;other biological processes	cytosol;cytoskeleton;other cell component	cytoskeletal activity;other molecular function		22003	ENSMUSG00000032366	Tpm1	mmu:22003; P02558; P19354; P46902; P58771; P99034		Smooth Muscle Contraction; Striated Muscle Contraction	2	0	1.524	0.128194	3.16313e+07	4.82153e+07	3.07427e+07	30261545	42266047	4.37889e+07	High	High	High	High	1
FALSE	High	None	Q9ERD7	Tubulin beta-3 chain OS=Mus musculus OX=10090 GN=Tubb3 PE=1 SV=1	0	28.454	14	6	72	0	450	50.4	4.93	105.86	6	cell cycle OR cell proliferation;cell organization and biogenesis;developmental processes;signal transduction;other biological processes	cytoskeleton;other cell component	signal transduction activity or receptor binding;cytoskeletal activity;other molecular function	Pf00091, Pf03953	22152	ENSMUSG00000062380	Tubb3	mmu:22152; Q3UF42; Q5I036; Q9ERD7		Recycling pathway of L1; MHC class II antigen presentation; Separation of Sister Chromatids; The role of GTSE1 in G2/M progression after G2 checkpoint; Resolution of Sister Chromatid Cohesion; RHO GTPases Activate Formins; EML4 and NUDC in mitotic spindle formation; COPI-dependent Golgi-to-ER retrograde traffic; Kinesins; COPI-mediated anterograde transport; Recruitment of NuMA to mitotic centros…	22	0	1.487	0.000602668	2.90007e+08	4.31134e+08	277563289	281741721	3.40879e+08	4.34121e+08	Not Found	Not Found	Not Found	Not Found	3	Acetyl [N-Term]
FALSE	High	Master Protein	Q9DBJ1	Phosphoglycerate mutase 1 OS=Mus musculus OX=10090 GN=Pgam1 PE=1 SV=3	0	28.336	33	6	37	6	254	28.8	7.18	11.76	6	other metabolic processes;other biological processes	cytosol;nucleus;other cell component	other molecular function	Pf00300	18648	ENSMUSG00000011752	Pgam1	mmu:18648; Q9D6W0; Q9DBJ1; Q9ERT3	Glycolysis and Gluconeogenesis	Neutrophil degranulation; Gluconeogenesis; Glycolysis	4	0	0.971	0.541895	1.14098e+08	1.10752e+08	104832181	1.15467e+08	88301338	110592340	High	High	High	High	1	Acetyl [K225]
FALSE	High	Master Protein	P52480	Pyruvate kinase PKM OS=Mus musculus OX=10090 GN=Pkm PE=1 SV=4	0	28.24	18	8	52	8	531	57.8	7.47	62.81	8	other metabolic processes;developmental processes;other biological processes	cytosol;ER/Golgi;nucleus;other cell component	nucleic acid binding activity;kinase activity;other molecular function	Pf00224, Pf02887	18746	ENSMUSG00000032294	Pkm	mmu:18746; P52480; Q3TBV8; Q3TBW5; Q3TC59; Q3U1X3; Q3U5P6; Q4VC20; Q64484; Q91YI8; Q9CWB1	Glycolysis and Gluconeogenesis; Purine metabolism	Neutrophil degranulation; Glycolysis	4	0	1.321	0.0502718	1.50101e+08	1.98341e+08	1.38324e+08	1.5145e+08	165455003	189292627	High	High	High	High	1
FALSE	High	Master Protein	D3YVF0	A-kinase anchor protein 5 OS=Mus musculus OX=10090 GN=Akap5 PE=1 SV=2	0	28.167	17	5	24	5	745	79.4	4.75	32.8	5	cell organization and biogenesis;transport;developmental processes;signal transduction;other biological processes	plasma membrane;other membranes;cytoskeleton;other cytoplasmic organelle;other cell component	signal transduction activity or receptor binding;cytoskeletal activity;other molecular function		238276	ENSMUSG00000021057	Akap5	D3YVF0; D3Z5C9; mmu:238276	G Protein Signaling Pathways	Trafficking of AMPA receptors	2	0	0.949	0.54173	4.81e+07	4.56611e+07	45245590	4.75458e+07	3.859e+07	4.30136e+07	High	High	High	High	1
FALSE	High	Master Protein	Q60605	Myosin light polypeptide 6 OS=Mus musculus OX=10090 GN=Myl6 PE=1 SV=3	0	28.152	48	7	42	7	151	16.9	4.65	52.87	7	developmental processes;other biological processes	cytoskeleton;other cell component	cytoskeletal activity;other molecular function		17904	ENSMUSG00000090841	Myl6	mmu:17904; Q60605	Focal Adhesion	Smooth Muscle Contraction; RHO GTPases activate PAKs	3	0	1.452	0.239779	1.1998e+08	1.74205e+08	131337345	101912581	164640501	146747060	High	High	High	High	1	Acetyl [K81; K98]
FALSE	High	Master Protein	P47754	F-actin-capping protein subunit alpha-2 OS=Mus musculus OX=10090 GN=Capza2 PE=1 SV=3	0	27.758	30	6	31	5	286	32.9	5.85	27.92	6	cell organization and biogenesis	other membranes;cytoskeleton;other cell component	cytoskeletal activity		12343	ENSMUSG00000015733	Capza2	mmu:12343; P47754		MHC class II antigen presentation; COPI-mediated anterograde transport; HSP90 chaperone cycle for steroid hormone receptors (SHR); COPI-independent Golgi-to-ER retrograde traffic; Factors involved in megakaryocyte development and platelet production; Advanced glycosylation endproduct receptor signaling	6	1	1.664	0.00869183	5.70025e+07	9.48237e+07	5.56453e+07	54294647	7.66735e+07	9.33631e+07	High	High	High	High	1	Met-loss+Acetyl [N-Term]
FALSE	High	Master Protein	P61205	ADP-ribosylation factor 3 OS=Mus musculus OX=10090 GN=Arf3 PE=2 SV=2	0	27.303	25	3	21	1	181	20.6	7.43	37.89	3	transport	plasma membrane;other membranes;ER/Golgi;other cell component	other molecular function	Pf00025	11842	ENSMUSG00000051853	Arf3	mmu:11842; P16587; P61205		COPI-dependent Golgi-to-ER retrograde traffic; COPI-mediated anterograde transport; Synthesis of PIPs at the Golgi membrane	3	0	1.193	0.280737	2.20379e+07	2.63016e+07	19170378	23556358	21428322	25701792	High	High	High	High	1
FALSE	High	Master Protein Candidate	P84078	ADP-ribosylation factor 1 OS=Mus musculus OX=10090 GN=Arf1 PE=1 SV=2	0	27.303	25	3	21	1	181	20.7	6.8	37.89	3	cell cycle OR cell proliferation;cell organization and biogenesis;transport;other biological processes	plasma membrane;other membranes;cytosol;cytoskeleton;ER/Golgi;other cytoplasmic organelle;other cell component	enzyme regulator activity;other molecular function	Pf00025	11840	ENSMUSG00000048076	Arf1	mmu:11840; P10947; P32889; P84078; Q3THZ2; Q3U849; Q3UDG1; Q3UF76	Novel Jun-Dmp1 Pathway; Insulin Signaling	MHC class II antigen presentation; Golgi Associated Vesicle Biogenesis; Lysosome Vesicle Biogenesis; Intra-Golgi traffic; COPI-dependent Golgi-to-ER retrograde traffic; COPI-mediated anterograde transport; Synthesis of PIPs at the Golgi membrane; Synthesis of PIPs at the plasma membrane	11	0	1.193	0.280737	2.20379e+07	2.63016e+07	19170378	23556358	21428322	25701792	High	High	High	High	1
FALSE	High	Master Protein Candidate	Q8BSL7	ADP-ribosylation factor 2 OS=Mus musculus OX=10090 GN=Arf2 PE=1 SV=2	0	27.303	25	3	21	1	181	20.7	6.58	37.89	3	transport	plasma membrane;other membranes;ER/Golgi;other cell component	other molecular function	Pf00025	11841	ENSMUSG00000062421	Arf2	mmu:11841; P10947; P16500; Q3TJ37; Q8BSL7; Q91VR9			0	0	1.193	0.280737	2.20379e+07	2.63016e+07	19170378	23556358	21428322	25701792	High	High	High	High	1
FALSE	High	Master Protein	P61979	Heterogeneous nuclear ribonucleoprotein K OS=Mus musculus OX=10090 GN=Hnrnpk PE=1 SV=1	0	27.145	21	9	47	9	463	50.9	5.54	44.15	9	RNA metabolism OR transcription;other metabolic processes;developmental processes;other biological processes	cytosol;cytoskeleton;mitochondrion;nucleus;other cell component	cytoskeletal activity;nucleic acid binding activity;other molecular function		15387	ENSMUSG00000021546	Hnrnpk	mmu:15387; P61979; Q07244; Q15671; Q60577; Q8BGQ8; Q922Y7; Q96J62	mRNA processing	mRNA Splicing - Major Pathway; Processing of Capped Intron-Containing Pre-mRNA; SUMOylation of RNA binding proteins	4	0	1.784	0.0851043	7.91388e+07	1.41161e+08	7.35896e+07	7.91335e+07	1.23132e+08	1.28839e+08	High	High	High	High	1
FALSE	High	Master Protein	P19157	Glutathione S-transferase P 1 OS=Mus musculus OX=10090 GN=Gstp1 PE=1 SV=2	0	27.1	39	5	28	5	210	23.6	7.87	32.92	5	cell cycle OR cell proliferation;other metabolic processes;stress response;developmental processes;other biological processes	plasma membrane;other membranes;cytosol;mitochondrion;nucleus;other cell component	enzyme regulator activity;other molecular function		14870	ENSMUSG00000060803; ENSMUSG00000097830	Gstp1	mmu:14870; P19157; Q8BNY4	Metapathway biotransformation; Oxidative Stress and Redox Pathway	Neutrophil degranulation; Detoxification of Reactive Oxygen Species; Glutathione conjugation	5	0	1.192	0.291059	1.10333e+08	1.31566e+08	102669524	1.10247e+08	114708246	120138529	High	High	High	High	1
FALSE	High	Master Protein	P29699	Alpha-2-HS-glycoprotein OS=Mus musculus OX=10090 GN=Ahsg PE=1 SV=1	0	27.085	16	3	26	3	345	37.3	6.51	38.73	3	cell organization and biogenesis;stress response;developmental processes;other biological processes	non-structural extracellular;extracellular matrix;ER/Golgi;other cell component	enzyme regulator activity	Pf00031	11625	ENSMUSG00000022868	Ahsg	mmu:11625; O35634; P29699		Neutrophil degranulation; Regulation of Insulin-like Growth Factor (IGF) transport and uptake by Insulin-like Growth Factor Binding Proteins (IGFBPs); Post-translational protein phosphorylation; Platelet degranulation	4	0	1.655	0.0725247	4.98082e+07	8.2434e+07	4.68019e+07	4.92874e+07	6.15588e+07	8.78839e+07	High	High	High	High	1
FALSE	High	Master Protein	Q8K2I3	Dimethylaniline monooxygenase [N-oxide-forming] 2 OS=Mus musculus OX=10090 GN=Fmo2 PE=1 SV=3	0	26.924	16	8	47	8	535	60.9	8.47	65.66	8	other metabolic processes	other membranes;ER/Golgi	other molecular function	Pf00743	55990	ENSMUSG00000040170	Fmo2	mmu:55990; Q8K2I3; Q9QZF7	Metapathway biotransformation	FMO oxidises nucleophiles	2	0	1.018	0.819035	1.26481e+08	1.28746e+08	1.16381e+08	1.27809e+08	108567918	1.2155e+08	High	High	High	High	1	Acetyl [K115]
FALSE	High	Master Protein	Q91X72	Hemopexin OS=Mus musculus OX=10090 GN=Hpx PE=1 SV=2	0	26.826	16	6	50	6	460	51.3	7.8	26.07	6	protein metabolism;other metabolic processes;transport;other biological processes	non-structural extracellular	transporter activity;other molecular function	Pf00045	15458	ENSMUSG00000030895	Hpx	mmu:15458; P97824; Q3UKP2; Q8WUP0; Q91X72		Scavenging of heme from plasma	1	0	1.128	0.818089	1.77616e+08	2.00295e+08	2.12082e+08	1.38311e+08	2.34136e+08	1.36414e+08	High	High	High	High	1
FALSE	High	Master Protein	Q60597	2-oxoglutarate dehydrogenase, mitochondrial OS=Mus musculus OX=10090 GN=Ogdh PE=1 SV=3	0	26.716	10	8	23	8	1023	116.4	6.83	9.11	8	protein metabolism;other metabolic processes;developmental processes	other membranes;mitochondrion;nucleus;other cell component	other molecular function	Pf00676, Pf02779, Pf16078, Pf16870	18293	ENSMUSG00000020456	Ogdh	mmu:18293; Q3UDM7; Q5DTI4; Q5SVX7; Q5SVX9; Q60597; Q6PFZ2; Q80Y57; Q8K0K7; Q8K2Z3; Q8R3M2; Q91WP2	TCA Cycle; Amino Acid metabolism; Tryptophan metabolism	Glyoxylate metabolism and glycine degradation; Lysine catabolism; Citric acid cycle (TCA cycle)	6	0	1.593	0.129376	4.11713e+07	6.55944e+07	3.41521e+07	4.61498e+07	5.62047e+07	60946418	High	High	High	High	1
FALSE	High	Master Protein	P18760	Cofilin-1 OS=Mus musculus OX=10090 GN=Cfl1 PE=1 SV=3	0	26.549	39	7	39	5	166	18.5	8.09	64.73	7	cell cycle OR cell proliferation;cell organization and biogenesis;protein metabolism;other metabolic processes;stress response;transport;developmental processes;other biological processes	non-structural extracellular;plasma membrane;other membranes;cytosol;cytoskeleton;mitochondrion;nucleus;other cell component	signal transduction activity or receptor binding;cytoskeletal activity;other molecular function	Pf00241	12631	ENSMUSG00000056201	Cfl1	mmu:12631; P18760	G13 Signaling Pathway; Regulation of Actin Cytoskeleton		2	2	1.58	0.0733576	3.08196e+08	4.86994e+08	2.87959e+08	3.06705e+08	4.13755e+08	4.56343e+08	High	High	High	High	1	Met-loss+Acetyl [N-Term]
FALSE	High	Master Protein	P61750	ADP-ribosylation factor 4 OS=Mus musculus OX=10090 GN=Arf4 PE=1 SV=2	0	26.249	25	4	20	1	180	20.4	7.14	22.14	4	cell organization and biogenesis;protein metabolism;other metabolic processes;stress response;transport;developmental processes;signal transduction;other biological processes	plasma membrane;other membranes;cytosol;ER/Golgi;other cell component	signal transduction activity or receptor binding;other molecular function	Pf00025	11843	ENSMUSG00000021877; ENSMUSG00000115861	Arf4	mmu:11843; P36403; P61750; Q3TGC2; Q9CXX3	EGFR1 Signaling Pathway	COPI-dependent Golgi-to-ER retrograde traffic; COPI-mediated anterograde transport; VxPx cargo-targeting to cilium	4	0	2.02	0.0251435	4.68456e+06	9.4645e+06	4829684	4.2249e+06	8157795	8741978	High	High	High	High	1
FALSE	High	Master Protein	P70296	Phosphatidylethanolamine-binding protein 1 OS=Mus musculus OX=10090 GN=Pebp1 PE=1 SV=3	0	26.196	25	3	28	3	187	20.8	5.4	40.56	3	stress response;developmental processes;signal transduction;other biological processes	non-structural extracellular;other membranes;mitochondrion;ER/Golgi;other cell component	signal transduction activity or receptor binding;enzyme regulator activity;other molecular function		23980	ENSMUSG00000032959	Pebp1	mmu:23980; P70296; Q9D8G9; Q9JJ58	TNF-alpha NF-kB Signaling Pathway; EGFR1 Signaling Pathway	MAP2K and MAPK activation; Negative regulation of MAPK pathway	4	0	1.375	0.0224469	4.99603e+07	6.87106e+07	49062490	47303988	56675197	66319604	High	High	High	High	1
FALSE	High	Master Protein	P23953	Carboxylesterase 1C OS=Mus musculus OX=10090 GN=Ces1c PE=1 SV=4	0	26.077	12	6	54	4	554	61	5.06	78.04	6	other metabolic processes;other biological processes	non-structural extracellular;ER/Golgi	other molecular function	Pf00135	13884	ENSMUSG00000057400	Ces1c	E9QQ07; mmu:13884; O54936; P11374; P23953; Q8K125			0	0	1.279	0.0641613	9.3796e+07	1.19929e+08	84971404	96270526	92410793	123912174	High	High	High	High	1	Methyl [K257]
FALSE	High	Master Protein	O88342	WD repeat-containing protein 1 OS=Mus musculus OX=10090 GN=Wdr1 PE=1 SV=3	0	25.995	17	7	20	7	606	66.4	6.6	13.77	7	cell organization and biogenesis;developmental processes;other biological processes	plasma membrane;other membranes;cytoskeleton;other cell component	cytoskeletal activity	Pf00400	22388	ENSMUSG00000005103	Wdr1	mmu:22388; O88342	Hypertrophy Model	Platelet degranulation	2	0	1.587	0.0470831	5.95477e+07	9.44805e+07	5.34705e+07	6.16613e+07	8.12169e+07	8.75034e+07	High	High	High	High	1
FALSE	High	Master Protein	P68369	Tubulin alpha-1A chain OS=Mus musculus OX=10090 GN=Tuba1a PE=1 SV=1	0	25.685	12	5	45	5	451	50.1	5.06	67.09	5	cell cycle OR cell proliferation;cell organization and biogenesis;other biological processes	other membranes;cytoskeleton;other cytoplasmic organelle;other cell component	cytoskeletal activity;other molecular function	Pf00091, Pf03953	22142	ENSMUSG00000072235	Tuba1a	mmu:22142; P02551; P05210; P05212; P68369; Q3TGF0; Q3TIW2; Q3TPJ1; Q3ULN1; Q5XJF8		Recycling pathway of L1; MHC class II antigen presentation; Separation of Sister Chromatids; The role of GTSE1 in G2/M progression after G2 checkpoint; Resolution of Sister Chromatid Cohesion; RHO GTPases Activate Formins; EML4 and NUDC in mitotic spindle formation; COPI-dependent Golgi-to-ER retrograde traffic; Kinesins; COPI-mediated anterograde transport; Recruitment of NuMA to mitotic centros…	28	0	1.389	0.0123299	3.16083e+08	4.38977e+08	292836635	317229462	356121462	430797289	High	High	High	High	1
FALSE	High	Master Protein Candidate	P05213	Tubulin alpha-1B chain OS=Mus musculus OX=10090 GN=Tuba1b PE=1 SV=2	0	25.685	12	5	45	5	451	50.1	5.06	67.09	5	cell cycle OR cell proliferation;cell organization and biogenesis;other biological processes	other membranes;cytosol;cytoskeleton;other cell component	cytoskeletal activity;nucleic acid binding activity;other molecular function	Pf00091, Pf03953	22143	ENSMUSG00000023004	Tuba1b	mmu:22143; P05213; Q3TY23; Q3U8B1; Q3UAW8; Q4KMW2		MHC class II antigen presentation; COPI-dependent Golgi-to-ER retrograde traffic; Kinesins; COPI-mediated anterograde transport; Separation of Sister Chromatids; Resolution of Sister Chromatid Cohesion; Recruitment of NuMA to mitotic centrosomes; RHO GTPases Activate Formins; EML4 and NUDC in mitotic spindle formation; Carboxyterminal post-translational modifications of tubulin; Microtubule-depen…	23	0	1.389	0.0123299	3.16083e+08	4.38977e+08	292836635	317229462	356121462	430797289	High	High	High	High	1
FALSE	High	Master Protein Candidate	P68373	Tubulin alpha-1C chain OS=Mus musculus OX=10090 GN=Tuba1c PE=1 SV=1	0	25.685	12	5	45	5	449	49.9	5.1	67.09	5	cell cycle OR cell proliferation;cell organization and biogenesis;other biological processes	other membranes;cytoskeleton;nucleus;other cell component	cytoskeletal activity;other molecular function	Pf00091, Pf03953	22146	ENSMUSG00000043091	Tuba1c	mmu:22146; P05216; P68373; Q9CSE9		MHC class II antigen presentation; COPI-dependent Golgi-to-ER retrograde traffic; Kinesins; COPI-mediated anterograde transport; Separation of Sister Chromatids; Resolution of Sister Chromatid Cohesion; Recruitment of NuMA to mitotic centrosomes; RHO GTPases Activate Formins; EML4 and NUDC in mitotic spindle formation; Carboxyterminal post-translational modifications of tubulin; Microtubule-depen…	22	0	1.389	0.0123299	3.16083e+08	4.38977e+08	292836635	317229462	356121462	430797289	High	High	High	High	1
FALSE	High	Master Protein	P56395	Cytochrome b5 OS=Mus musculus OX=10090 GN=Cyb5a PE=1 SV=2	0	25.394	41	5	31	5	134	15.2	5.07	12.22	5	other metabolic processes;other biological processes	other membranes;cytosol;ER/Golgi;other cell component	other molecular function	Pf00173	109672	ENSMUSG00000024646	Cyb5a	mmu:109672; P56395	Oxidation by Cytochrome P450	Insertion of tail-anchored proteins into the endoplasmic reticulum membrane; Vitamin C (ascorbate) metabolism	3	0	1.072	0.112554	7.35779e+07	7.88641e+07	70413083	71488965	61751410	80186010	High	High	High	High	1
FALSE	High	Master Protein	P15626	Glutathione S-transferase Mu 2 OS=Mus musculus OX=10090 GN=Gstm2 PE=1 SV=2	0	25.274	28	7	58	5	218	25.7	7.39	101.64	7	other metabolic processes;stress response	non-structural extracellular;plasma membrane;other membranes;cytosol;other cell component	other molecular function	Pf02798	14863	ENSMUSG00000040562	Gstm2	mmu:14863; P15626	Glutathione metabolism; Oxidative Stress and Redox Pathway	Glutathione conjugation	3	0	1.163	0.341399	7.72485e+07	8.98432e+07	7.18551e+07	77218233	78508443	8.18543e+07	High	High	High	High	1
FALSE	High	Master Protein	P62806	Histone H4 OS=Mus musculus OX=10090 GN=H4c1 PE=1 SV=2	0	25.253	43	5	25	5	103	11.4	11.36	30.44	5	cell organization and biogenesis;RNA metabolism OR transcription;other metabolic processes;other biological processes	nucleus;other cell component	nucleic acid binding activity;other molecular function	Pf15511	100041230; 319155; 319156; 319157; 319158; 319159; 319160; 319161; 320332; 326619; 326620; 69386; 97122	ENSMUSG00000060093; ENSMUSG00000060639; ENSMUSG00000060678; ENSMUSG00000060981; ENSMUSG00000061482; ENSMUSG00000064288; ENSMUSG00000067455; ENSMUSG00000069266; ENSMUSG00000069274; ENSMUSG00000069305; ENSMUSG00000069306; ENSMUSG00000091405; ENSMUSG00000096010	H4c1; H4c11; H4c12; H4c14; H4c2; H4c3; H4c4; H4c6; H4c8; H4c9; H4f16; Hist1h4m	A0AUM5; A4FUP8; A4QMY0; mmu:100041230; mmu:319155; mmu:319156; mmu:319157; mmu:319158; mmu:319159; mmu:319160; mmu:319161; mmu:320332; mmu:326619; mmu:326620; mmu:69386; mmu:97122; P02304; P02305; P62806; Q0VDL9; Q2M2Q5; Q5T006; Q6PDS7; Q811M0; Q9D0C9; Q9D6Q8	Type II interferon signaling (IFNG)	Estrogen-dependent gene expression; Transcriptional regulation by small RNAs; Senescence-Associated Secretory Phenotype (SASP); Deposition of new CENPA-containing nucleosomes at the centromere; RNA Polymerase I Promoter Escape; B-WICH complex positively regulates rRNA expression; RUNX1 regulates genes involved in megakaryocyte differentiation and platelet function; Recognition and association of …	29	0	2.419	0.0485484	6.22828e+07	1.50656e+08	6.80408e+07	5.30107e+07	1.03659e+08	174323005	High	High	High	High	1
FALSE	High	Master Protein	P60335	Poly(rC)-binding protein 1 OS=Mus musculus OX=10090 GN=Pcbp1 PE=1 SV=1	0	25.182	29	6	27	4	356	37.5	7.09	10.83	6	RNA metabolism OR transcription;other metabolic processes;other biological processes	cytosol;nucleus;other cell component	nucleic acid binding activity;other molecular function	Pf00013	23983	ENSMUSG00000051695	Pcbp1	mmu:23983; P60335	mRNA processing	mRNA Splicing - Major Pathway; Processing of Capped Intron-Containing Pre-mRNA	3	2	1.739	0.00998405	2.5975e+07	4.51743e+07	2.56506e+07	2.44574e+07	3.49873e+07	4.64364e+07	High	High	High	High	1
FALSE	High	Master Protein	P50285	Dimethylaniline monooxygenase [N-oxide-forming] 1 OS=Mus musculus OX=10090 GN=Fmo1 PE=1 SV=1	0	25.065	16	7	31	7	532	59.9	8.47	31.69	7	other metabolic processes;stress response;other biological processes	other membranes;ER/Golgi;other cell component	other molecular function	Pf00743	14261	ENSMUSG00000040181	Fmo1	mmu:14261; P50285	Metapathway biotransformation	FMO oxidises nucleophiles	2	0	1.141	0.30376	7.20882e+07	8.22757e+07	6.77792e+07	7.12901e+07	70242706	7.67236e+07	High	High	High	High	1
FALSE	High	Master Protein	P47757	F-actin-capping protein subunit beta OS=Mus musculus OX=10090 GN=Capzb PE=1 SV=3	0	24.973	28	7	20	7	277	31.3	5.74	13.99	7	cell organization and biogenesis;developmental processes;other biological processes	other membranes;cytoskeleton;other cell component	cytoskeletal activity		12345	ENSMUSG00000028745	Capzb	A2AMV7; mmu:12345; P47757		MHC class II antigen presentation; COPI-mediated anterograde transport; HSP90 chaperone cycle for steroid hormone receptors (SHR); COPI-independent Golgi-to-ER retrograde traffic; Factors involved in megakaryocyte development and platelet production; RHOF GTPase cycle; RHOD GTPase cycle	7	0	1.494	0.103691	5.03987e+07	7.52833e+07	4.77024e+07	4.95104e+07	6.40699e+07	70425570	High	High	High	High	1
FALSE	High	Master Protein	P0DP27	Calmodulin-2 OS=Mus musculus OX=10090 GN=Calm2 PE=1 SV=1	0	24.937	32	4	50	4	149	16.8	4.22	91.13	4	cell cycle OR cell proliferation;cell organization and biogenesis;signal transduction;other biological processes	plasma membrane;other membranes;cytoskeleton;mitochondrion;ER/Golgi;nucleus;other cell component	signal transduction activity or receptor binding;enzyme regulator activity;cytoskeletal activity;other molecular function	Pf13499	12313; 12314; 12315	ENSMUSG00000001175; ENSMUSG00000019370; ENSMUSG00000036438	Calm2	mmu:12313; mmu:12314; mmu:12315; P02593; P0DP27; P62204; P70667; P99014; Q3TEH7; Q3THK5; Q3U6Z5; Q3U7C7; Q498A3; Q61379; Q61380; Q8BNC9; Q91VQ9; Q9D6G4	Endochondral Ossification; MicroRNAs in Cardiomyocyte Hypertrophy; Alzheimers Disease; G Protein Signaling Pathways; G13 Signaling Pathway; Glycogen Metabolism; Myometrial Relaxation and Contraction Pathways; Calcium Regulation in the Cardiac Cell		8	0	1.041	0.626601	2.46999e+08	2.57157e+08	2.21008e+08	2.56672e+08	2.10039e+08	2.50659e+08	High	High	High	High	1
FALSE	High	Master Protein	P08905	Lysozyme C-2 OS=Mus musculus OX=10090 GN=Lyz2 PE=1 SV=2	0	24.895	14	2	15	2	148	16.7	8.81	39.84	2	other metabolic processes;stress response;other biological processes	non-structural extracellular;ER/Golgi;other cell component	other molecular function		17105	ENSMUSG00000069516	Lyz2	mmu:17105; P08905; Q3TXG2; Q3U5Q2; Q3U690; Q8VE78	Macrophage markers	Neutrophil degranulation; Antimicrobial peptides	3	0	2.278	0.102927	3.74729e+07	8.53815e+07	3.33414e+07	3.91605e+07	81184301	71489563	High	High	High	High	1
FALSE	High	Master Protein	P99027	60S acidic ribosomal protein P2 OS=Mus musculus OX=10090 GN=Rplp2 PE=1 SV=3	0	24.857	44	4	18	4	115	11.6	4.54	19.92	4	protein metabolism;other metabolic processes	cytosol;translational apparatus;other cell component	other molecular function	Pf00428	67186	ENSMUSG00000025508	Rplp2	mmu:67186; P99027; Q3TKY3; Q9CQ99; Q9CZJ8	Cytoplasmic Ribosomal Proteins	L13a-mediated translational silencing of Ceruloplasmin expression; SRP-dependent cotranslational protein targeting to membrane; Major pathway of rRNA processing in the nucleolus and cytosol; Formation of a pool of free 40S subunits; GTP hydrolysis and joining of the 60S ribosomal subunit; Nonsense Mediated Decay (NMD) independent of the Exon Junction Complex (EJC); Nonsense Mediated Decay (NMD) e…	8	0	0.95	0.542225	4.05921e+07	3.85542e+07	3.80314e+07	4.02845e+07	3.25748e+07	36328634	High	High	High	High	1	Acetyl [K25]
FALSE	High	None	Q5I2A0	Serine protease inhibitor A3G OS=Mus musculus OX=10090 GN=Serpina3g PE=1 SV=2	0	24.756	3	2	33	2	440	49	6.46	75.4	2	other biological processes	non-structural extracellular;nucleus;other cell component	enzyme regulator activity	Pf00079	20715		Serpina3g	mmu:20715; Q5I2A0; Q6PG99			0	0	1.055	0.551997	1.20421e+08	1.2703e+08	107398078	125547380	103690046	1.23898e+08	High	High	High	High	1
FALSE	High	None	P29621	Serine protease inhibitor A3C OS=Mus musculus OX=10090 GN=Serpina3c PE=2 SV=1	0	24.756	4	2	33	2	417	46.7	7.88	75.4	2	other biological processes	non-structural extracellular	enzyme regulator activity	Pf00079	16625	ENSMUSG00000066361	Serpina3c	mmu:16625; P29621			0	0	1.055	0.551997	1.20421e+08	1.2703e+08	107398078	125547380	103690046	1.23898e+08	High	High	High	High	1
FALSE	High	None	Q91WP6	Serine protease inhibitor A3N OS=Mus musculus OX=10090 GN=Serpina3n PE=1 SV=1	0	24.756	4	2	33	2	418	46.7	5.82	75.4	2	stress response;other biological processes	non-structural extracellular	enzyme regulator activity	Pf00079			Serpina3n	Q62258; Q91WP6			0	0	1.055	0.551997	1.20421e+08	1.2703e+08	107398078	125547380	103690046	1.23898e+08	High	High	High	High	1
FALSE	High	Master Protein	Q8QZT1	Acetyl-CoA acetyltransferase, mitochondrial OS=Mus musculus OX=10090 GN=Acat1 PE=1 SV=1	0	24.476	21	6	17	6	424	44.8	8.51	22.94	6	other metabolic processes;stress response;developmental processes;other biological processes	mitochondrion	other molecular function	Pf00108, Pf02803	110446	ENSMUSG00000032047	Acat1	mmu:110446; Q3TE92; Q8QZT1	Fatty Acid Beta Oxidation; Synthesis and Degradation of Ketone Bodies; Tryptophan metabolism	Branched-chain amino acid catabolism; Synthesis of Ketone Bodies; Utilization of Ketone Bodies	6	0	1.157	0.383071	3.6365e+07	4.20735e+07	37991138	3.23654e+07	3.67047e+07	3.83957e+07	High	High	High	High	1	Acetyl [K84]
FALSE	High	Master Protein	P17742	Peptidyl-prolyl cis-trans isomerase A OS=Mus musculus OX=10090 GN=Ppia PE=1 SV=2	0	24.173	24	5	62	5	164	18	7.9	94.83	5	cell adhesion;cell organization and biogenesis;protein metabolism;other metabolic processes;stress response;developmental processes;other biological processes	non-structural extracellular;cytosol;nucleus;other cell component	signal transduction activity or receptor binding;other molecular function		268373	ENSMUSG00000071866	Ppia	mmu:268373; P17742; Q9CWJ5; Q9R137		Neutrophil degranulation; Basigin interactions	2	0	1.571	0.0111977	4.83738e+08	7.60085e+08	4.67496e+08	4.65415e+08	622348702	7.39057e+08	High	High	High	High	1
FALSE	High	Master Protein	Q9R069	Basal cell adhesion molecule OS=Mus musculus OX=10090 GN=Bcam PE=1 SV=1	0	24.135	12	5	23	5	622	67.6	6.25	19.42	5	cell adhesion	plasma membrane;other membranes;other cell component	other molecular function	Pf08205, Pf13895, Pf13927	57278	ENSMUSG00000002980	Bcam	mmu:57278; Q9ESS5; Q9JKB2; Q9R069	PluriNetWork: mechanisms associated with pluripotency		1	0	1.062	0.392977	3.72011e+07	3.95047e+07	34307346	3.75078e+07	32880190	37787665	High	High	High	High	1
FALSE	High	Master Protein	Q923D2	Flavin reductase (NADPH) OS=Mus musculus OX=10090 GN=Blvrb PE=1 SV=3	0	24.127	23	5	33	5	206	22.2	7.01	34.82	5	other metabolic processes	plasma membrane;other membranes;cytosol;nucleus;other cell component	other molecular function	Pf13460	233016	ENSMUSG00000040466	Blvrb	mmu:233016; Q923D2		Cytoprotection by HMOX1; Heme degradation	2	0	0.851	0.0469449	1.20904e+08	1.02835e+08	114853672	118339748	8.08869e+07	104086302	High	High	High	High	1
FALSE	High	Master Protein	Q61171	Peroxiredoxin-2 OS=Mus musculus OX=10090 GN=Prdx2 PE=1 SV=3	0	23.947	41	6	74	6	198	21.8	5.41	77.46	6	cell cycle OR cell proliferation;other metabolic processes;stress response;developmental processes;other biological processes	cytosol	other molecular function		21672	ENSMUSG00000005161	Prdx2	mmu:21672; O88376; Q60796; Q61171; Q9CWJ4; Q9DB49	Oxidative Stress and Redox Pathway	TP53 Regulates Metabolic Genes; Detoxification of Reactive Oxygen Species	3	0	0.931	0.307054	3.47491e+08	3.23664e+08	3.28894e+08	3.41373e+08	2.67564e+08	3.11708e+08	High	High	High	High	1	Met-loss+Acetyl [N-Term]
FALSE	High	None	P05214	Tubulin alpha-3 chain OS=Mus musculus OX=10090 GN=Tuba3a PE=1 SV=1	0	23.45	10	4	36	4	450	49.9	5.1	55.72	4	cell cycle OR cell proliferation;cell organization and biogenesis;other biological processes	cytoskeleton;other cell component	cytoskeletal activity;other molecular function	Pf00091, Pf03953	22144; 22147	ENSMUSG00000067338; ENSMUSG00000067702	Tuba3a; Tuba3b	mmu:22144; mmu:22147; P05214		Recycling pathway of L1; MHC class II antigen presentation; Separation of Sister Chromatids; The role of GTSE1 in G2/M progression after G2 checkpoint; Resolution of Sister Chromatid Cohesion; RHO GTPases Activate Formins; EML4 and NUDC in mitotic spindle formation; COPI-dependent Golgi-to-ER retrograde traffic; Kinesins; COPI-mediated anterograde transport; Recruitment of NuMA to mitotic centros…	22	0	1.383	0.0210538	2.90246e+08	4.01292e+08	267458947	292869294	325724406	393601689	High	High	High	High	1
FALSE	High	Master Protein	Q01768	Nucleoside diphosphate kinase B OS=Mus musculus OX=10090 GN=Nme2 PE=1 SV=1	0	23.384	34	4	32	4	152	17.4	7.5	31.21	4	protein metabolism;other metabolic processes;stress response;signal transduction;other biological processes	other membranes;cytoskeleton;mitochondrion;nucleus;other cell component	nucleic acid binding activity;kinase activity;other molecular function	Pf00334	18103	ENSMUSG00000020857	Nme2	mmu:18103; Q01768	PluriNetWork: mechanisms associated with pluripotency; Purine metabolism; Nucleotide Metabolism	Neutrophil degranulation; Interconversion of nucleotide di- and triphosphates	5	0	1.723	0.0214614	8.7888e+07	1.51413e+08	8.82792e+07	8.13576e+07	1.25066e+08	1.45941e+08	High	High	High	High	1
FALSE	High	Master Protein	Q9DCD0	6-phosphogluconate dehydrogenase, decarboxylating OS=Mus musculus OX=10090 GN=Pgd PE=1 SV=3	0	23.364	12	5	30	5	483	53.2	7.23	39.09	5	other metabolic processes	cytosol;other cell component	other molecular function	Pf03446	110208	ENSMUSG00000028961	Pgd	mmu:110208; Q3UD80; Q9DCD0	Oxidative Stress and Redox Pathway; Pentose Phosphate Pathway	Pentose phosphate pathway	3	0	1.58	0.156018	5.89581e+07	9.31516e+07	6.27905e+07	5.14743e+07	8.687e+07	79523872	High	High	High	High	1
FALSE	High	Master Protein	P42932	T-complex protein 1 subunit theta OS=Mus musculus OX=10090 GN=Cct8 PE=1 SV=3	0	23.16	14	7	19	7	548	59.5	5.62	10.82	7	cell organization and biogenesis;transport;other biological processes	cytosol;cytoskeleton;nucleus;other cell component	other molecular function		12469	ENSMUSG00000025613	Cct8	mmu:12469; P42932		Neutrophil degranulation; BBSome-mediated cargo-targeting to cilium; Cooperation of PDCL (PhLP1) and TRiC/CCT in G-protein beta folding; Association of TriC/CCT with target proteins during biosynthesis	4	0	1.426	0.0577558	2.94257e+07	4.19658e+07	2.64673e+07	30418743	3.57109e+07	3.92624e+07	High	High	High	High	1
FALSE	High	Master Protein	Q80X90	Filamin-B OS=Mus musculus OX=10090 GN=Flnb PE=1 SV=3	0	23.113	4	9	21	5	2602	277.7	5.71	5.74	9	cell organization and biogenesis;stress response;developmental processes;other biological processes	plasma membrane;other membranes;cytosol;cytoskeleton;nucleus;other cell component	cytoskeletal activity;other molecular function	Pf00307, Pf00630	286940	ENSMUSG00000025278	Flnb	E9QNV9; mmu:286940; Q80X90; Q8VHX4; Q8VHX7; Q99KY3		ISG15 antiviral mechanism	1	0	1.797	0.0735198	9.31557e+06	1.67427e+07	1.0045e+07	8.03278e+06	1.47978e+07	1.50813e+07	High	High	High	High	1
FALSE	High	Master Protein	Q62188	Dihydropyrimidinase-related protein 3 OS=Mus musculus OX=10090 GN=Dpysl3 PE=1 SV=1	0	23.098	10	5	34	3	570	61.9	6.49	38.16	5	cell organization and biogenesis;stress response;developmental processes;other biological processes	non-structural extracellular;cytosol;cytoskeleton;other cell component	cytoskeletal activity;other molecular function		22240	ENSMUSG00000024501	Dpysl3	mmu:22240; Q62188		CRMPs in Sema3A signaling	1	0	1.533	0.0601222	1.26708e+07	1.94257e+07	12464159	1.19768e+07	1.65813e+07	1.81184e+07	High	Medium	High	High	1
FALSE	High	Master Protein	Q93092	Transaldolase OS=Mus musculus OX=10090 GN=Taldo1 PE=1 SV=2	0	22.978	25	8	27	8	337	37.4	7.03	11.34	8	other metabolic processes	cytosol;other cell component	other molecular function	Pf00923	21351	ENSMUSG00000025503	Taldo1	mmu:21351; P70358; P70703; Q52KM4; Q93092	Pentose Phosphate Pathway	Insulin effects increased synthesis of Xylulose-5-Phosphate; Pentose phosphate pathway	3	0	1.552	0.331535	5.85055e+07	9.07911e+07	7.07285e+07	4.49984e+07	9.26514e+07	70830710	High	High	High	High	1
FALSE	High	Master Protein	P08003	Protein disulfide-isomerase A4 OS=Mus musculus OX=10090 GN=Pdia4 PE=1 SV=3	0	22.821	15	7	24	7	638	71.9	5.31	14.36	7	protein metabolism;other metabolic processes;stress response;other biological processes	non-structural extracellular;ER/Golgi;other cell component	other molecular function	Pf00085, Pf13848	12304		Pdia4	mmu:12304; P08003; P15841; Q3TT79; Q3UJW0; Q6NXW4; Q8BMT8			0	0	3.735	0.031069	2.4671e+07	9.21549e+07	2.31782e+07	2.44171e+07	7.89191e+07	8.56726e+07	High	High	High	High	1
FALSE	High	Master Protein	P10107	Annexin A1 OS=Mus musculus OX=10090 GN=Anxa1 PE=1 SV=2	0	22.706	15	5	18	5	346	38.7	7.37	16.16	5	cell-cell signaling;cell organization and biogenesis;protein metabolism;other metabolic processes;stress response;transport;developmental processes;signal transduction;other biological processes	non-structural extracellular;plasma membrane;other membranes;cytosol;cytoskeleton;mitochondrion;nucleus;other cytoplasmic organelle;other cell component	enzyme regulator activity;nucleic acid binding activity;other molecular function	Pf00191	16952	ENSMUSG00000024659	Anxa1	mmu:16952; P10107	Spinal Cord Injury; Prostaglandin Synthesis and Regulation	G alpha (i) signalling events; G alpha (q) signalling events; Formyl peptide receptors bind formyl peptides and many other ligands	5	0	4.932	0.206058	1.53792e+07	7.585e+07	2.55841e+07	8.59593e+06	6.65823e+07	6.87922e+07	High	Peak Found	High	High	1
FALSE	High	Master Protein	Q60930	Voltage-dependent anion-selective channel protein 2 OS=Mus musculus OX=10090 GN=Vdac2 PE=1 SV=2	0	22.667	28	6	28	6	295	31.7	7.49	28.53	6	cell organization and biogenesis;transport;signal transduction;other biological processes	other membranes;mitochondrion;ER/Golgi;other cell component	transporter activity;other molecular function		22334	ENSMUSG00000021771	Vdac2	mmu:22334; Q60930; Q78MH6; Q99L98		Ub-specific processing proteases	1	0	1.212	0.298394	6.07491e+07	7.36206e+07	6.4021e+07	5.35988e+07	6.02705e+07	7.15947e+07	High	High	High	High	1
FALSE	High	Master Protein	P68510	14-3-3 protein eta OS=Mus musculus OX=10090 GN=Ywhah PE=1 SV=2	0	22.653	32	8	43	5	246	28.2	4.89	43.51	8	cell organization and biogenesis;other metabolic processes;transport;developmental processes;signal transduction;other biological processes	plasma membrane;other membranes;cytosol;other cell component	signal transduction activity or receptor binding;cytoskeletal activity;other molecular function	Pf00244	22629	ENSMUSG00000018965	Ywhah	mmu:22629; P11576; P68510; P70198; Q3TGZ9	TNF-alpha NF-kB Signaling Pathway; Myometrial Relaxation and Contraction Pathways; Alpha6-Beta4 Integrin Signaling Pathway; Calcium Regulation in the Cardiac Cell	TP53 Regulates Metabolic Genes; Activation of BAD and translocation to mitochondria ; RHO GTPases activate PKNs; Chk1/Chk2(Cds1) mediated inactivation of Cyclin B:Cdk1 complex	8	0	1.488	0.0678978	6.78506e+07	1.00974e+08	6.32869e+07	67637956	8.51538e+07	9.53249e+07	High	High	High	High	1	Met-loss+Acetyl [N-Term]
FALSE	High	Master Protein	P38647	Stress-70 protein, mitochondrial OS=Mus musculus OX=10090 GN=Hspa9 PE=1 SV=3	0	22.459	15	8	23	8	679	73.4	6.07	10.76	8	cell organization and biogenesis;protein metabolism;other metabolic processes;stress response;transport;developmental processes;other biological processes	mitochondrion;nucleus;other cell component	other molecular function		15526	ENSMUSG00000024359	Hspa9	mmu:15526; P38647; Q3TW93; Q3UVN1; Q3V015; Q7TSZ0; Q9CQ05		Regulation of HSF1-mediated heat shock response	1	0	1.624	0.135937	2.74803e+07	4.46299e+07	2.33828e+07	3.00292e+07	3.61437e+07	4.38738e+07	High	High	High	High	1
FALSE	High	Master Protein	Q9D1A2	Cytosolic non-specific dipeptidase OS=Mus musculus OX=10090 GN=Cndp2 PE=1 SV=1	0	22.434	15	6	25	6	475	52.7	5.66	18.85	6	protein metabolism;other metabolic processes	cytosol;nucleus	other molecular function	Pf01546, Pf07687	66054	ENSMUSG00000024644	Cndp2	mmu:66054; Q3TA80; Q3TI32; Q3U7B9; Q99PV1; Q9D1A2		Glutathione synthesis and recycling	1	0	1.62	0.0996982	4.13247e+07	6.696e+07	3.75017e+07	4.23415e+07	5.93592e+07	60135354	High	High	High	High	1
FALSE	High	Master Protein	Q02357	Ankyrin-1 OS=Mus musculus OX=10090 GN=Ank1 PE=1 SV=2	0	22.391	5	7	12	7	1862	204.1	6.55	7.88	7	other metabolic processes;transport;developmental processes;signal transduction;other biological processes	plasma membrane;other membranes;cytosol;cytoskeleton;ER/Golgi;nucleus;other cell component	cytoskeletal activity;other molecular function	Pf00023, Pf00531, Pf00791, Pf12796	11733	ENSMUSG00000031543	Ank1	mmu:11733; P70440; P97446; P97941; Q02357; Q3TZ35; Q3UH42; Q3UHP2; Q3UYY7; Q61302; Q61303; Q78E45		COPI-mediated anterograde transport; Interaction between L1 and Ankyrins; Neurofascin interactions	3	0	0.64	0.0924226	3.01818e+07	1.93244e+07	30540345	2.77342e+07	1.7102e+07	1.73842e+07	High	High	High	Medium	1
FALSE	High	Master Protein	Q8CIB5	Fermitin family homolog 2 OS=Mus musculus OX=10090 GN=Fermt2 PE=1 SV=1	0	22.351	11	6	24	6	680	77.8	6.7	8.4	6	cell adhesion;cell-cell signaling;cell organization and biogenesis;developmental processes;signal transduction;other biological processes	plasma membrane;other membranes;cytosol;cytoskeleton;nucleus;other cell component	signal transduction activity or receptor binding;cytoskeletal activity;other molecular function	Pf00373, Pf18124	218952	ENSMUSG00000037712	Fermt2	mmu:218952; Q8C542; Q8CIB5; Q8K035		RAC1 GTPase cycle; RAC3 GTPase cycle; Cell-extracellular matrix interactions	3	0	1.275	0.174325	4.20085e+07	5.35481e+07	3.86279e+07	42478695	4.63224e+07	49281479	High	High	High	High	1
FALSE	High	Master Protein	Q62465	Synaptic vesicle membrane protein VAT-1 homolog OS=Mus musculus OX=10090 GN=Vat1 PE=1 SV=3	0	22.342	14	4	25	4	406	43.1	6.37	30.97	4	other biological processes	other membranes;mitochondrion	other molecular function	Pf13602	26949	ENSMUSG00000034993	Vat1	mmu:26949; Q62465; Q8R3G0; Q8R3T8		Neutrophil degranulation	1	0	1.317	0.375814	6.34493e+07	8.35409e+07	59520269	6.28907e+07	80021848	69434707	High	High	High	High	1
FALSE	High	None	P68368	Tubulin alpha-4A chain OS=Mus musculus OX=10090 GN=Tuba4a PE=1 SV=1	0	22.204	10	4	36	4	448	49.9	5.06	43.81	4	cell cycle OR cell proliferation;cell organization and biogenesis;other biological processes	cytoskeleton;other cell component	cytoskeletal activity;other molecular function	Pf00091, Pf03953	22145	ENSMUSG00000026202	Tuba4a	mmu:22145; P05215; P68368; Q3TY31		MHC class II antigen presentation; COPI-dependent Golgi-to-ER retrograde traffic; Kinesins; COPI-mediated anterograde transport; Separation of Sister Chromatids; Resolution of Sister Chromatid Cohesion; Recruitment of NuMA to mitotic centrosomes; RHO GTPases Activate Formins; EML4 and NUDC in mitotic spindle formation; Carboxyterminal post-translational modifications of tubulin; Microtubule-depen…	29	0	1.397	0.0545392	2.32617e+08	3.24928e+08	213069931	236132926	261332262	321639177	High	High	High	High	1
FALSE	High	Master Protein	P06151	L-lactate dehydrogenase A chain OS=Mus musculus OX=10090 GN=Ldha PE=1 SV=3	0	22.158	20	6	40	5	332	36.5	7.74	57.7	6	other metabolic processes;other biological processes	cytosol;cytoskeleton	other molecular function	Pf00056	16828	ENSMUSG00000063229	Ldha	mmu:16828; P06151	Glycolysis and Gluconeogenesis	Pyruvate metabolism	2	1	1.752	0.0353154	9.91292e+07	1.73632e+08	93105041	9.81358e+07	144287163	166348369	High	High	High	High	1
FALSE	High	Master Protein	Q9DCN2	NADH-cytochrome b5 reductase 3 OS=Mus musculus OX=10090 GN=Cyb5r3 PE=1 SV=3	0	21.868	17	5	26	5	301	34.1	8.38	23.33	5	other metabolic processes	other membranes;mitochondrion;ER/Golgi;other cell component	other molecular function	Pf00175, Pf00970	109754	ENSMUSG00000018042	Cyb5r3	mmu:109754; Q9DCN2	Oxidation by Cytochrome P450	Neutrophil degranulation; Vitamin C (ascorbate) metabolism; Phase I - Functionalization of compounds	4	0	1.097	0.852658	4.64143e+08	5.0929e+08	5.72804e+08	3.497e+08	5.75199e+08	3.59005e+08	High	High	High	High	1
FALSE	High	Master Protein	Q922R8	Protein disulfide-isomerase A6 OS=Mus musculus OX=10090 GN=Pdia6 PE=1 SV=3	0	21.868	14	5	17	5	440	48.1	5.14	14.22	5	cell adhesion;protein metabolism;other metabolic processes;stress response	non-structural extracellular;plasma membrane;other membranes;cytosol;ER/Golgi;other cell component	other molecular function	Pf00085	71853		Pdia6	mmu:71853; Q8BK54; Q922R8		Regulation of Insulin-like Growth Factor (IGF) transport and uptake by Insulin-like Growth Factor Binding Proteins (IGFBPs); Post-translational protein phosphorylation	2	0	3.65	0.00737987	1.88185e+07	6.86834e+07	1.92205e+07	1.71318e+07	5.93252e+07	63306954	High	High	High	High	1
FALSE	High	Master Protein	P14211	Calreticulin OS=Mus musculus OX=10090 GN=Calr PE=1 SV=1	0	21.718	22	7	51	7	416	48	4.49	29.46	7	cell organization and biogenesis;stress response;transport;developmental processes;signal transduction;other biological processes	non-structural extracellular;extracellular matrix;plasma membrane;other membranes;cytosol;ER/Golgi;nucleus;other cell component	signal transduction activity or receptor binding;nucleic acid binding activity;other molecular function		12317	ENSMUSG00000003814	Calr	mmu:12317; P14211; Q3TVD2	Calcium Regulation in the Cardiac Cell	ER-Phagosome pathway; Antigen Presentation: Folding, assembly and peptide loading of class I MHC; Scavenging by Class A Receptors; Calnexin/calreticulin cycle	5	0	2.28	0.0332672	8.34774e+07	1.90328e+08	8.00523e+07	8.09397e+07	1.59278e+08	181065531	High	High	High	High	1
FALSE	High	Master Protein	P08249	Malate dehydrogenase, mitochondrial OS=Mus musculus OX=10090 GN=Mdh2 PE=1 SV=3	0	21.675	22	6	23	6	338	35.6	8.68	32.44	6	other metabolic processes	other membranes;mitochondrion;other cell component	other molecular function	Pf00056	17448	ENSMUSG00000019179	Mdh2	mmu:17448; P08249; Q0QF44; Q8CF79; Q8R1P0	Glycolysis and Gluconeogenesis; TCA Cycle	Gluconeogenesis; Citric acid cycle (TCA cycle)	4	0	1.708	0.0197255	8.28179e+07	1.41456e+08	74826310	85229861	119077194	133783426	High	High	High	High	1
FALSE	High	Master Protein	Q61316	Heat shock 70 kDa protein 4 OS=Mus musculus OX=10090 GN=Hspa4 PE=1 SV=1	0	21.662	12	7	18	7	841	94.1	5.24	5.76	7	cell organization and biogenesis;stress response;transport;other biological processes	non-structural extracellular;cytosol;mitochondrion;nucleus;other cell component	other molecular function				Hspa4	Q61316		Regulation of HSF1-mediated heat shock response	1	0	1.305	0.213595	2.64337e+07	3.4486e+07	2.28797e+07	2.83965e+07	27244916	34752636	High	High	High	High	1
FALSE	High	Master Protein	Q9R0P5	Destrin OS=Mus musculus OX=10090 GN=Dstn PE=1 SV=3	0	21.602	33	5	29	4	165	18.5	7.97	52.4	5	cell organization and biogenesis;other biological processes	cytoskeleton;other cell component	cytoskeletal activity	Pf00241	56431	ENSMUSG00000015932	Dstn	mmu:56431; Q9R0P5			0	0	1.375	0.120521	9.90442e+07	1.36156e+08	93378894	97680182	115503629	127779967	High	High	High	High	1	Met-loss+Acetyl [N-Term]
FALSE	High	Master Protein	P48758	Carbonyl reductase [NADPH] 1 OS=Mus musculus OX=10090 GN=Cbr1 PE=1 SV=3	0	21.556	26	6	25	6	277	30.6	8.31	15.57	6	other metabolic processes	plasma membrane;other membranes;nucleus;other cell component	other molecular function	Pf00106	12408	ENSMUSG00000051483	Cbr1	mmu:12408; P48758; Q91X28		Synthesis of Prostaglandins (PG) and Thromboxanes (TX)	1	0	1.337	0.125886	1.26734e+08	1.69406e+08	1.17038e+08	127601678	1.45348e+08	157193976	High	High	High	High	1	Met-loss+Acetyl [N-Term]
FALSE	High	None	P15532	Nucleoside diphosphate kinase A OS=Mus musculus OX=10090 GN=Nme1 PE=1 SV=1	0	21.551	25	3	30	3	152	17.2	7.37	31.21	3	DNA metabolism;other metabolic processes;transport;developmental processes;other biological processes	plasma membrane;other membranes;cytosol;cytoskeleton;mitochondrion;nucleus;other cell component	cytoskeletal activity;translation activity;nucleic acid binding activity;kinase activity;other molecular function	Pf00334	18102	ENSMUSG00000037601	Nme1	mmu:18102; P15532	Purine metabolism	Interconversion of nucleotide di- and triphosphates	2	0	1.731	0.0209224	8.34613e+07	1.44435e+08	8.39227e+07	7.71771e+07	1.19599e+08	138868811	High	High	High	High	1
FALSE	High	Master Protein	P09055	Integrin beta-1 OS=Mus musculus OX=10090 GN=Itgb1 PE=1 SV=1	0	21.517	10	7	37	7	798	88.2	5.94	18.17	7	cell adhesion;cell cycle OR cell proliferation;cell organization and biogenesis;other metabolic processes;stress response;transport;developmental processes;signal transduction;other biological processes	extracellular matrix;plasma membrane;other membranes;other cytoplasmic organelle;other cell component	signal transduction activity or receptor binding;cytoskeletal activity;other molecular function	Pf00362, Pf07965, Pf07974, Pf08725, Pf17205, Pf18372	16412	ENSMUSG00000025809	Itgb1	F6R105; mmu:16412; P09055; Q3TIW5; Q3TWH6; Q60993; Q61126; Q8BTU0; Q8BVU1	PluriNetWork: mechanisms associated with pluripotency; Signaling of Hepatocyte Growth Factor Receptor; Neural Crest Differentiation; Primary Focal Segmental Glomerulosclerosis FSGS; Focal Adhesion-PI3K-Akt-mTOR-signaling pathway; Factors and pathways affecting insulin-like growth factor (IGF1)-Akt signaling; Integrin-mediated Cell Adhesion; Focal Adhesion	Integrin cell surface interactions; ECM proteoglycans; Syndecan interactions; Molecules associated with elastic fibres; Signal transduction by L1; Localization of the PINCH-ILK-PARVIN complex to focal adhesions; Immunoregulatory interactions between a Lymphoid and a non-Lymphoid cell; RAC1 GTPase cycle; Laminin interactions; RHOG GTPase cycle; RAC2 GTPase cycle; RAC3 GTPase cycle; Basigin interac…	26	0	1.228	0.141672	7.85167e+07	9.64409e+07	7.11104e+07	80609964	82070967	9.02236e+07	High	High	High	High	1	Acetyl [K678]
FALSE	High	Master Protein	P35242	Pulmonary surfactant-associated protein A OS=Mus musculus OX=10090 GN=Sftpa1 PE=1 SV=1	0	21.451	11	2	12	2	248	26.1	5.43	31.16	2	other biological processes	non-structural extracellular;ER/Golgi;other cytoplasmic organelle;other cell component	other molecular function				Sftpa1	P35242		Surfactant metabolism; Toll Like Receptor 4 (TLR4) Cascade; Signal regulatory protein family interactions; Regulation of TLR by endogenous ligand	4	0	17.251	0.0626198	7.23771e+06	1.24858e+08	9.11363e+06	5344511	99742612	1.24434e+08	High	Peak Found	High	High	1
FALSE	High	Master Protein	P97315	Cysteine and glycine-rich protein 1 OS=Mus musculus OX=10090 GN=Csrp1 PE=1 SV=3	0	20.894	38	5	24	5	193	20.6	8.57	20.4	5	cell organization and biogenesis;other biological processes	cytoskeleton;nucleus;other cell component	cytoskeletal activity;other molecular function		13007	ENSMUSG00000026421	Csrp1	mmu:13007; P97315			0	0	2.025	0.043294	4.7547e+07	9.62655e+07	4.4716e+07	4.7009e+07	8.10431e+07	9.10358e+07	High	High	High	High	1
FALSE	High	Master Protein	O88844	Isocitrate dehydrogenase [NADP] cytoplasmic OS=Mus musculus OX=10090 GN=Idh1 PE=1 SV=2	0	20.888	17	6	24	6	414	46.6	7.17	11.38	6	other metabolic processes;stress response;developmental processes;other biological processes	cytosol;mitochondrion;other cytoplasmic organelle;other cell component	other molecular function	Pf00180	15926	ENSMUSG00000025950	Idh1	mmu:15926; O88844; Q3UAV7	Glutathione metabolism; Oxidative Stress and Redox Pathway; Glutathione and one carbon metabolism	Neutrophil degranulation; Peroxisomal protein import; NADPH regeneration	6	0	2.025	0.130224	4.33845e+07	8.7865e+07	4.14708e+07	4.22012e+07	81022625	75859912	High	High	High	High	1
FALSE	High	Master Protein	O55131	Septin-7 OS=Mus musculus OX=10090 GN=Septin7 PE=1 SV=1	0	20.632	20	7	27	6	436	50.5	8.57	3.65	7	cell cycle OR cell proliferation;cell organization and biogenesis;developmental processes;other biological processes	plasma membrane;other membranes;cytoskeleton;nucleus;other cell component	other molecular function		235072		Septin7	mmu:235072; O55131		MAPK6/MAPK4 signaling	1	1	1.4	0.020728	5.66042e+07	7.92366e+07	5.20685e+07	5.72163e+07	65390810	76440183	High	High	High	High	1
FALSE	High	None	P58774	Tropomyosin beta chain OS=Mus musculus OX=10090 GN=Tpm2 PE=1 SV=1	0	20.622	21	5	63	2	284	32.8	4.7	85.29	5	cell organization and biogenesis;other biological processes	cytoskeleton	cytoskeletal activity;other molecular function		22004	ENSMUSG00000028464	Tpm2	mmu:22004; P02560; P46901; P58774		Striated Muscle Contraction; Smooth Muscle Contraction	2	0	1.905	0.0961903	1.82113e+07	3.46939e+07	1.75283e+07	1.75931e+07	30598889	31317474	High	Medium	High	High	1
FALSE	High	Master Protein	P68254	14-3-3 protein theta OS=Mus musculus OX=10090 GN=Ywhaq PE=1 SV=1	0	20.533	29	6	46	3	245	27.8	4.78	54.97	6	transport;signal transduction;other biological processes	cytosol;other cell component	other molecular function	Pf00244	22630	ENSMUSG00000076432	Ywhaq	mmu:22630; P35216; P68254; Q3TW69; Q3UJN5; Q5SP76; Q5U423; Q66JR6	Primary Focal Segmental Glomerulosclerosis FSGS; Myometrial Relaxation and Contraction Pathways; Calcium Regulation in the Cardiac Cell	TP53 Regulates Metabolic Genes; Activation of BAD and translocation to mitochondria ; RHO GTPases activate PKNs; Chk1/Chk2(Cds1) mediated inactivation of Cyclin B:Cdk1 complex; Regulation of localization of FOXO transcription factors	8	0	1.504	0.0198563	3.47798e+07	5.23203e+07	34159449	3.29261e+07	4.34558e+07	50151024	High	High	High	High	1	Acetyl [K158]
FALSE	High	Master Protein	O08638	Myosin-11 OS=Mus musculus OX=10090 GN=Myh11 PE=1 SV=1	0	20.416	5	8	21	4	1972	226.9	5.45	7.27	8	cell organization and biogenesis;developmental processes;other biological processes	cytoskeleton;other cell component	cytoskeletal activity;other molecular function	Pf00063, Pf02736			Myh11	O08638; O08639; Q62462; Q64195		Smooth Muscle Contraction; RHO GTPases activate PAKs	2	0	3.597	0.305652	2.75217e+06	9.89928e+06	5400184	1.30419e+06	10217429	7.63577e+06	High	Peak Found	High	High	1
FALSE	High	Master Protein	P05202	Aspartate aminotransferase, mitochondrial OS=Mus musculus OX=10090 GN=Got2 PE=1 SV=1	0	20.288	15	5	20	5	430	47.4	9	27.52	5	other metabolic processes;transport;developmental processes;other biological processes	plasma membrane;other membranes;mitochondrion;other cell component	other molecular function	Pf00155	14719	ENSMUSG00000031672	Got2	mmu:14719; O09188; P05202; Q3TIP6; Q3UD91; Q5HZH5	Glycolysis and Gluconeogenesis; Alanine and aspartate metabolism	Gluconeogenesis; Aspartate and asparagine metabolism; Glyoxylate metabolism and glycine degradation; Glutamate and glutamine metabolism	6	0	1.619	0.0766768	3.43613e+07	5.56467e+07	30534185	3.59543e+07	4.49587e+07	5.48343e+07	High	High	High	High	1
FALSE	High	Master Protein	P16110	Galectin-3 OS=Mus musculus OX=10090 GN=Lgals3 PE=1 SV=3	0	20.259	20	4	11	4	264	27.5	8.38	6.6	4	cell organization and biogenesis;RNA metabolism OR transcription;other metabolic processes;stress response;developmental processes;signal transduction;other biological processes	non-structural extracellular;extracellular matrix;plasma membrane;other membranes;mitochondrion;nucleus;other cell component	signal transduction activity or receptor binding;other molecular function	Pf00337			Lgals3	P16110		Neutrophil degranulation	1	0	2.995	0.00283746	1.73188e+07	5.18767e+07	1.5837e+07	1.761e+07	43091498	4.97211e+07	High	Peak Found	High	High	1
FALSE	High	Master Protein	P06745	Glucose-6-phosphate isomerase OS=Mus musculus OX=10090 GN=Gpi PE=1 SV=4	0	20.203	13	6	38	3	558	62.7	8.13	12.06	6	other metabolic processes;stress response;developmental processes;signal transduction;other biological processes	plasma membrane;other membranes;cytosol;nucleus;other cell component	signal transduction activity or receptor binding;other molecular function	Pf00342	14751	ENSMUSG00000036427	Gpi	mmu:14751; O89062; P06745; Q3TEE7; Q3TW50; Q3UUX1; Q3UY84; Q3UZJ1; Q5RJI3; Q8C675; Q9JM07	Glycolysis and Gluconeogenesis	Neutrophil degranulation; TP53 Regulates Metabolic Genes; Gluconeogenesis; Glycolysis	5	3	1.523	0.0214888	5.70109e+07	8.68455e+07	5.25195e+07	5.7543e+07	70141875	8.56059e+07	High	High	High	High	1
FALSE	High	Master Protein	P62264	40S ribosomal protein S14 OS=Mus musculus OX=10090 GN=Rps14 PE=1 SV=3	0	20.162	25	3	15	3	151	16.3	10.05	25.55	3	cell organization and biogenesis;protein metabolism;RNA metabolism OR transcription;other metabolic processes;developmental processes;other biological processes	cytosol;translational apparatus;nucleus;other cell component	nucleic acid binding activity;other molecular function	Pf00411	20044	ENSMUSG00000024608	Rps14	mmu:20044; P06366; P62264; Q544W4	Cytoplasmic Ribosomal Proteins; mRNA processing	L13a-mediated translational silencing of Ceruloplasmin expression; SRP-dependent cotranslational protein targeting to membrane; Major pathway of rRNA processing in the nucleolus and cytosol; Formation of a pool of free 40S subunits; GTP hydrolysis and joining of the 60S ribosomal subunit; Nonsense Mediated Decay (NMD) independent of the Exon Junction Complex (EJC); Nonsense Mediated Decay (NMD) e…	12	0	1.679	0.00273028	2.95024e+07	4.95486e+07	28531955	2.83649e+07	39937111	48941037	High	High	High	High	1
FALSE	High	None	Q9JJZ2	Tubulin alpha-8 chain OS=Mus musculus OX=10090 GN=Tuba8 PE=1 SV=1	0	19.969	8	3	27	3	449	50	5.1	32.44	3	cell cycle OR cell proliferation;cell organization and biogenesis;other biological processes	cytoskeleton;other cell component	cytoskeletal activity;other molecular function	Pf00091, Pf03953	53857	ENSMUSG00000030137	Tuba8	D4P911; mmu:53857; Q9CV57; Q9JJZ2		Recycling pathway of L1; MHC class II antigen presentation; Separation of Sister Chromatids; The role of GTSE1 in G2/M progression after G2 checkpoint; Resolution of Sister Chromatid Cohesion; RHO GTPases Activate Formins; EML4 and NUDC in mitotic spindle formation; COPI-dependent Golgi-to-ER retrograde traffic; Kinesins; COPI-mediated anterograde transport; Recruitment of NuMA to mitotic centros…	20	0	1.389	0.0773365	2.06757e+08	2.87243e+08	187692243	211772758	230935206	284443577	High	High	High	High	1
FALSE	High	Master Protein	P62962	Profilin-1 OS=Mus musculus OX=10090 GN=Pfn1 PE=1 SV=2	0	19.933	26	3	40	3	140	14.9	8.28	65.99	3	cell organization and biogenesis;developmental processes;other biological processes	non-structural extracellular;cytosol;cytoskeleton;nucleus;other cell component	signal transduction activity or receptor binding;enzyme regulator activity;cytoskeletal activity;other molecular function	Pf00235	18643	ENSMUSG00000018293	Pfn1	mmu:18643; P10924; P62962	G13 Signaling Pathway; Regulation of Actin Cytoskeleton	RHO GTPases Activate Formins; PCP/CE pathway; Signaling by ROBO receptors	5	0	2	0.192438	1.11139e+08	2.2233e+08	103851678	110589636	220221994	178699736	High	High	High	High	1
FALSE	High	Master Protein	Q6ZWY8	Thymosin beta-10 OS=Mus musculus OX=10090 GN=Tmsb10 PE=1 SV=3	0	19.864	68	3	23	3	44	5	5.36	37.08	3	cell organization and biogenesis;other biological processes	cytoskeleton;other cell component	cytoskeletal activity	Pf01290	19240	ENSMUSG00000079523; ENSMUSG00000091955	Tmsb10	mmu:19240; Q3V2M3; Q6ZWY8			0	0	2.169	0.0435256	6.52399e+07	1.4153e+08	62484871	63335717	119309718	133662158	High	High	High	High	1	Met-loss+Acetyl [N-Term]; Acetyl [K4]; Met-loss [N-Term]
FALSE	High	Master Protein	P06728	Apolipoprotein A-IV OS=Mus musculus OX=10090 GN=Apoa4 PE=1 SV=3	0	19.798	21	6	38	6	395	45	5.47	16.08	6	cell adhesion;cell organization and biogenesis;protein metabolism;other metabolic processes;stress response;transport;other biological processes	non-structural extracellular;cytosol;other cell component	transporter activity;enzyme regulator activity;other molecular function	Pf01442	11808	ENSMUSG00000032080	Apoa4	mmu:11808; P06728; Q91XF8	Statin Pathway	Retinoid metabolism and transport; Chylomicron assembly; Chylomicron remodeling	4	0	1.084	0.0621361	6.32803e+07	6.85688e+07	6.06692e+07	61371465	54516609	68661187	High	High	High	High	1
FALSE	High	Master Protein	O35737	Heterogeneous nuclear ribonucleoprotein H OS=Mus musculus OX=10090 GN=Hnrnph1 PE=1 SV=3	0	19.433	15	4	9	1	449	49.2	6.3	13.23	4	RNA metabolism OR transcription;other metabolic processes;other biological processes	cytosol;nucleus;other cell component	nucleic acid binding activity;other molecular function	Pf00076	59013	ENSMUSG00000007850	Hnrnph1	mmu:59013; O35737	mRNA processing	mRNA Splicing - Major Pathway; FGFR2 alternative splicing; Processing of Capped Intron-Containing Pre-mRNA	4	2	2.165	0.00960832	9.84314e+06	2.13088e+07	8989279	10021672	16597267	2.17805e+07	Not Found	Not Found	Not Found	High	1
FALSE	High	None	Q5SX39	Myosin-4 OS=Mus musculus OX=10090 GN=Myh4 PE=2 SV=1	0	19.376	3	5	18	5	1939	222.7	5.74	17.42	5	other biological processes	cytoskeleton;other cell component	cytoskeletal activity;nucleic acid binding activity;other molecular function	Pf00063, Pf02736	17884	ENSMUSG00000057003	Myh4	B9EJ73; mmu:17884; Q5SX39			0	0	0.92	0.70534	3.59331e+07	3.30737e+07	3.27687e+07	3.66377e+07	3.10848e+07	28015833	High	High	High	High	1
FALSE	High	None	P13542	Myosin-8 OS=Mus musculus OX=10090 GN=Myh8 PE=2 SV=2	0	19.376	3	5	18	5	1937	222.6	5.83	17.42	5	other metabolic processes;other biological processes	cytoskeleton;other cell component	cytoskeletal activity;other molecular function	Pf00063, Pf02736	17885	ENSMUSG00000055775	Myh8	mmu:17885; P13542; Q5SX36		Striated Muscle Contraction	1	0	0.92	0.70534	3.59331e+07	3.30737e+07	3.27687e+07	3.66377e+07	3.10848e+07	28015833	High	High	High	High	1
FALSE	High	Master Protein	Q9JHL1	Na(+)/H(+) exchange regulatory cofactor NHE-RF2 OS=Mus musculus OX=10090 GN=Slc9a3r2 PE=1 SV=2	0	19.353	21	5	18	5	337	37.4	7.59	14.57	5	other biological processes	plasma membrane;other membranes;nucleus;other cell component	signal transduction activity or receptor binding;other molecular function	Pf00595, Pf09007	65962		Slc9a3r2	mmu:65962; Q3TDR3; Q6P074; Q8BGL9; Q8BW05; Q9DCR6; Q9JHL1			0	0	1.21	0.117675	5.01121e+07	6.06187e+07	45687675	51107332	5.09704e+07	5.7396e+07	High	High	High	High	1
FALSE	High	Master Protein	Q9QUI0	Transforming protein RhoA OS=Mus musculus OX=10090 GN=Rhoa PE=1 SV=1	0	19.323	34	5	19	5	193	21.8	6.1	16.11	5	cell adhesion;cell cycle OR cell proliferation;cell organization and biogenesis;other metabolic processes;stress response;developmental processes;signal transduction;other biological processes	plasma membrane;other membranes;cytosol;cytoskeleton;nucleus;other cytoplasmic organelle;other cell component	cytoskeletal activity;other molecular function	Pf00071	11848	ENSMUSG00000007815	Rhoa	mmu:11848; O88336; Q9QUI0	MicroRNAs in Cardiomyocyte Hypertrophy; Chemokine signaling pathway; G Protein Signaling Pathways; Spinal Cord Injury; G13 Signaling Pathway; Wnt Signaling in Kidney Disease; Wnt Signaling Pathway; Alpha6-Beta4 Integrin Signaling Pathway; Regulation of Actin Cytoskeleton; Wnt Signaling Pathway NetPath; Wnt Signaling Pathway and Pluripotency; Focal Adhesion	Neutrophil degranulation; RHO GTPases Activate Formins; RHOA GTPase cycle; RHOC GTPase cycle; VEGFA-VEGFR2 Pathway; RHO GTPases activate PKNs; GPVI-mediated activation cascade; Ovarian tumor domain proteases; TGF-beta receptor signaling in EMT (epithelial to mesenchymal transition); Sema4D mediated inhibition of cell attachment and migration; EPHB-mediated forward signaling; EPHA-mediated growth …	38	0	1.276	0.166477	3.64324e+07	4.6489e+07	3.46469e+07	3.56213e+07	39506789	4.35527e+07	High	High	High	High	1
FALSE	High	Master Protein	P99029	Peroxiredoxin-5, mitochondrial OS=Mus musculus OX=10090 GN=Prdx5 PE=1 SV=2	0	19.296	29	4	47	4	210	21.9	8.85	90.99	4	other metabolic processes;stress response;other biological processes	cytosol;nucleus;other cytoplasmic organelle;other cell component	signal transduction activity or receptor binding;enzyme regulator activity;nucleic acid binding activity;other molecular function	Pf08534	54683	ENSMUSG00000024953	Prdx5	mmu:54683; P99029; Q9QX45; Q9QZ75	Oxidative Stress and Redox Pathway	Detoxification of Reactive Oxygen Species; TP53 Regulates Metabolic Genes	3	0	1.472	0.0657773	8.4995e+07	1.25139e+08	7.56482e+07	88794500	1.07701e+08	1.15759e+08	High	High	High	High	1
FALSE	High	Master Protein	P30115	Glutathione S-transferase A3 OS=Mus musculus OX=10090 GN=Gsta3 PE=1 SV=2	0	19.268	22	5	46	4	221	25.3	8.73	32.58	5	other metabolic processes;developmental processes	cytosol	other molecular function	Pf02798	14859	ENSMUSG00000025934	Gsta3	mmu:14859; P30115; Q544Y6	Metapathway biotransformation; Oxidative Stress and Redox Pathway		2	1	0.735	0.173273	2.31262e+08	1.69909e+08	200496786	248025921	132812634	1.73054e+08	High	High	High	High	1	Met-loss+Acetyl [N-Term]; Acetyl [K4]; Met-loss [N-Term]
FALSE	High	Master Protein	P62702	40S ribosomal protein S4, X isoform OS=Mus musculus OX=10090 GN=Rps4x PE=1 SV=2	0	19.104	20	5	22	5	263	29.6	10.15	20.3	5	protein metabolism;other metabolic processes;developmental processes	cytosol;translational apparatus;other cell component	nucleic acid binding activity;other molecular function	Pf00467, Pf00900, Pf16121	20102	ENSMUSG00000031320	Rps4x	mmu:20102; P12631; P12750; P27576; P55831; P62702; Q14727; Q9CXN0	Cytoplasmic Ribosomal Proteins; mRNA processing	L13a-mediated translational silencing of Ceruloplasmin expression; SRP-dependent cotranslational protein targeting to membrane; Major pathway of rRNA processing in the nucleolus and cytosol; Formation of a pool of free 40S subunits; GTP hydrolysis and joining of the 60S ribosomal subunit; Nonsense Mediated Decay (NMD) independent of the Exon Junction Complex (EJC); Nonsense Mediated Decay (NMD) e…	12	0	1.834	0.0565148	2.94033e+07	5.39396e+07	2.84251e+07	2.82805e+07	4.59227e+07	50440053	High	High	High	High	1
FALSE	High	Master Protein	Q8BMS1	Trifunctional enzyme subunit alpha, mitochondrial OS=Mus musculus OX=10090 GN=Hadha PE=1 SV=1	0	18.854	8	5	13	5	763	82.6	9.14	12.96	5	other metabolic processes;other biological processes	mitochondrion	other molecular function	Pf00725, Pf02737	97212	ENSMUSG00000025745	Hadha	mmu:97212; Q3TCY3; Q5U5Y5; Q8BMS1; Q8QZU4	Fatty Acid Beta Oxidation; Mitochondrial LC-Fatty Acid Beta-Oxidation	Beta oxidation of decanoyl-CoA to octanoyl-CoA-CoA; Beta oxidation of octanoyl-CoA to hexanoyl-CoA; Beta oxidation of lauroyl-CoA to decanoyl-CoA-CoA; Beta oxidation of hexanoyl-CoA to butanoyl-CoA; Acyl chain remodeling of CL; Beta oxidation of palmitoyl-CoA to myristoyl-CoA; Beta oxidation of myristoyl-CoA to lauroyl-CoA	9	0	2.044	0.0297038	2.91401e+07	5.95535e+07	26210648	3.01233e+07	51668660	5.46481e+07	High	High	High	High	1
FALSE	High	Master Protein	P40124	Adenylyl cyclase-associated protein 1 OS=Mus musculus OX=10090 GN=Cap1 PE=1 SV=4	0	18.835	12	4	34	4	474	51.5	7.52	37.91	4	cell organization and biogenesis;transport;other biological processes	non-structural extracellular;plasma membrane;other membranes;cytosol;cytoskeleton;other cell component	cytoskeletal activity;other molecular function		12331	ENSMUSG00000028656	Cap1	mmu:12331; P40124; Q8BPT7	Insulin Signaling	Neutrophil degranulation	2	0	1.636	0.116586	7.62909e+07	1.24785e+08	7.23645e+07	7.47854e+07	1.08838e+08	113901677	High	High	High	High	1	Met-loss+Acetyl [N-Term]; Acetyl [K303]
FALSE	High	Master Protein Rejected	P97427	Dihydropyrimidinase-related protein 1 OS=Mus musculus OX=10090 GN=Crmp1 PE=1 SV=1	0	18.824	6	3	28	0	572	62.1	7.12	35.08	3	cell organization and biogenesis;developmental processes;signal transduction;other biological processes	cytosol;cytoskeleton;nucleus;other cell component	cytoskeletal activity;other molecular function	Pf01979	12933	ENSMUSG00000029121	Crmp1	mmu:12933; O08554; O35097; P97427		CRMPs in Sema3A signaling	1	0									High	High	High	High	0
FALSE	High	Master Protein	P33267	Cytochrome P450 2F2 OS=Mus musculus OX=10090 GN=Cyp2f2 PE=1 SV=1	0	18.801	13	6	41	6	491	55.9	7.9	25.19	6	other metabolic processes;other biological processes	other membranes;ER/Golgi;other cell component	other molecular function	Pf00067	13107	ENSMUSG00000052974	Cyp2f2	mmu:13107; P33267	Metapathway biotransformation; Oxidation by Cytochrome P450; Tryptophan metabolism	Fatty acids; CYP2E1 reactions	6	0	0.705	0.0179765	1.0652e+08	7.5058e+07	104386050	101069718	60902174	73645827	High	High	High	High	1
FALSE	High	Master Protein	Q8R081	Heterogeneous nuclear ribonucleoprotein L OS=Mus musculus OX=10090 GN=Hnrnpl PE=1 SV=2	0	18.715	20	6	14	6	586	63.9	8.1	5.43	6	RNA metabolism OR transcription;other metabolic processes;stress response;other biological processes	cytosol;nucleus;other cell component	nucleic acid binding activity	Pf11835, Pf13893	15388	ENSMUSG00000015165	Hnrnpl	mmu:15388; O54789; Q499X2; Q8K0S7; Q8R081	mRNA processing	mRNA Splicing - Major Pathway; Processing of Capped Intron-Containing Pre-mRNA	3	0	1.834	0.0645116	2.45542e+07	4.50408e+07	2.17837e+07	2.57347e+07	36307882	4.44835e+07	High	High	High	High	1
FALSE	High	Master Protein	Q9DCW4	Electron transfer flavoprotein subunit beta OS=Mus musculus OX=10090 GN=Etfb PE=1 SV=3	0	18.634	22	6	26	6	255	27.6	8.1	7.8	6	other metabolic processes	mitochondrion	other molecular function	Pf01012	110826	ENSMUSG00000004610	Etfb	mmu:110826; Q810V3; Q9DCW4		Respiratory electron transport; Protein methylation	2	0	1.513	0.124542	4.6282e+07	7.00347e+07	4.43102e+07	4.49489e+07	60617340	64419481	High	High	High	High	1
FALSE	High	Master Protein	Q9Z2X1	Heterogeneous nuclear ribonucleoprotein F OS=Mus musculus OX=10090 GN=Hnrnpf PE=1 SV=3	0	18.53	11	3	10	2	415	45.7	5.49	21.03	3	RNA metabolism OR transcription;other metabolic processes;other biological processes	cytosol;nucleus;other cell component	nucleic acid binding activity;other molecular function	Pf00076	98758	ENSMUSG00000042079	Hnrnpf	mmu:98758; Q5FWK2; Q8BVU8; Q8K2U9; Q8R0E7; Q9Z2X1	mRNA processing	mRNA Splicing - Major Pathway; FGFR2 alternative splicing; Processing of Capped Intron-Containing Pre-mRNA	4	0	2.273	0.015399	3.94153e+06	8.96075e+06	3.50637e+06	4.11973e+06	6839262	9346872	Peak Found	High	High	High	1
FALSE	High	Master Protein	P57776	Elongation factor 1-delta OS=Mus musculus OX=10090 GN=Eef1d PE=1 SV=3	0	18.455	17	4	18	4	281	31.3	5.02	30.5	4	protein metabolism;RNA metabolism OR transcription;other metabolic processes;other biological processes	cytosol;nucleus;other cell component	enzyme regulator activity;nucleic acid binding activity;other molecular function		66656		Eef1d	mmu:66656; P57776; Q68FG5; Q9CWW2; Q9CWY1; Q9CYD4; Q9CYJ5	Translation Factors	Eukaryotic Translation Elongation	2	0	1.704	0.0718382	3.94967e+07	6.72874e+07	3.81196e+07	3.80515e+07	57455163	6.27373e+07	High	High	High	High	1	Met-loss+Acetyl [N-Term]
FALSE	High	Master Protein	Q3THE2	Myosin regulatory light chain 12B OS=Mus musculus OX=10090 GN=Myl12b PE=1 SV=2	0	18.413	30	5	30	2	172	19.8	4.84	32.77	5	other biological processes	cytoskeleton;other cell component	cytoskeletal activity;other molecular function	Pf08976, Pf13405	67938	ENSMUSG00000034868; ENSMUSG00000117098	Myl12b	mmu:67938; Q3THE2; Q3TVH2; Q9CQL8		Smooth Muscle Contraction; RHO GTPases activate PAKs	2	3	0.659	0.271126	1.44037e+08	9.48771e+07	1.69975e+08	1.1349e+08	88646259	80844391	High	High	High	High	1	Acetyl [K151]
FALSE	High	Master Protein	P51881	ADP/ATP translocase 2 OS=Mus musculus OX=10090 GN=Slc25a5 PE=1 SV=3	0	18.174	15	5	38	2	298	32.9	9.73	43.27	5	cell organization and biogenesis;transport;other biological processes	other membranes;cytoskeleton;mitochondrion	transporter activity;other molecular function	Pf00153	11740	ENSMUSG00000016319	Slc25a5	mmu:11740; P51881; Q61311	Electron Transport Chain	Transport of nucleosides and free purine and pyrimidine bases across the plasma membrane	2	3	1.768	0.0312063	1.43715e+08	2.54046e+08	1.29364e+08	148451557	217925162	235778791	High	High	High	High	1	Met-loss+Acetyl [N-Term]
FALSE	High	Master Protein	Q9CRB6	Tubulin polymerization-promoting protein family member 3 OS=Mus musculus OX=10090 GN=Tppp3 PE=1 SV=1	0	18.148	32	5	25	5	176	19	9.11	18.26	5	cell organization and biogenesis;developmental processes;other biological processes	cytoskeleton;other cell component	cytoskeletal activity	Pf05517	67971	ENSMUSG00000014846	Tppp3	mmu:67971; Q3TUZ0; Q9CRB6			0	0	0.831	0.295417	5.73598e+07	4.76503e+07	57557895	53150592	4.21324e+07	4.29044e+07	High	High	High	High	1
FALSE	High	Master Protein	Q91VI7	Ribonuclease inhibitor OS=Mus musculus OX=10090 GN=Rnh1 PE=1 SV=1	0	17.891	15	5	14	5	456	49.8	4.78	8.18	5	other biological processes	non-structural extracellular;cytosol;nucleus	enzyme regulator activity	Pf18779	107702	ENSMUSG00000038650	Rnh1	mmu:107702; Q91VI7; Q924P4			0	0	1.703	0.101307	2.51479e+07	4.28295e+07	2.39467e+07	24555826	37143897	3.93174e+07	High	High	High	High	1
FALSE	High	Master Protein	Q61990	Poly(rC)-binding protein 2 OS=Mus musculus OX=10090 GN=Pcbp2 PE=1 SV=1	0	17.796	20	4	18	2	362	38.2	6.79	5.44	4	protein metabolism;other metabolic processes;stress response;other biological processes	cytosol;nucleus;other cell component	nucleic acid binding activity;other molecular function		18521	ENSMUSG00000056851	Pcbp2	mmu:18521; Q61383; Q61990; Q62042	mRNA processing	mRNA Splicing - Major Pathway; Processing of Capped Intron-Containing Pre-mRNA	3	0	2.596	0.100446	6.54842e+06	1.69983e+07	4.91108e+06	8.11884e+06	1.54934e+07	1.48474e+07	High	Peak Found	High	High	1
FALSE	High	Master Protein	P97351	40S ribosomal protein S3a OS=Mus musculus OX=10090 GN=Rps3a PE=1 SV=3	0	17.755	20	5	23	5	264	29.9	9.73	8.12	5	protein metabolism;other metabolic processes;other biological processes	cytosol;ER/Golgi;translational apparatus;nucleus;other cell component	nucleic acid binding activity;other molecular function	Pf01015	20091	ENSMUSG00000028081	Rps3a	mmu:20091; P97351	Cytoplasmic Ribosomal Proteins	L13a-mediated translational silencing of Ceruloplasmin expression; SRP-dependent cotranslational protein targeting to membrane; Major pathway of rRNA processing in the nucleolus and cytosol; Formation of a pool of free 40S subunits; GTP hydrolysis and joining of the 60S ribosomal subunit; Nonsense Mediated Decay (NMD) independent of the Exon Junction Complex (EJC); Nonsense Mediated Decay (NMD) e…	11	0	1.984	0.140103	3.10529e+07	6.15983e+07	3.44046e+07	2.60606e+07	4.90435e+07	61594593	High	High	High	High	1
FALSE	High	Master Protein	Q06318	Uteroglobin OS=Mus musculus OX=10090 GN=Scgb1a1 PE=1 SV=1	0	17.442	20	3	69	3	96	10.5	6.49	112.82	3	stress response;signal transduction;other biological processes	non-structural extracellular;ER/Golgi;nucleus;other cell component	enzyme regulator activity;other molecular function	Pf01099	22287	ENSMUSG00000024653	Scgb1a1	mmu:22287; Q06318	Prostaglandin Synthesis and Regulation		1	0	3.563	0.0171639	4.73749e+08	1.68815e+09	4.73739e+08	4.40509e+08	1362496622	1665224384	High	High	High	High	1
FALSE	High	Master Protein	Q99JI6	Ras-related protein Rap-1b OS=Mus musculus OX=10090 GN=Rap1b PE=1 SV=2	0	17.404	27	4	33	1	184	20.8	5.78	37.53	4	cell cycle OR cell proliferation;signal transduction;other biological processes	plasma membrane;other membranes;cytosol;other cell component	other molecular function	Pf00071	215449	ENSMUSG00000052681	Rap1b	mmu:215449; Q99JI6	Signaling of Hepatocyte Growth Factor Receptor; Chemokine signaling pathway; MAPK signaling pathway; Integrin-mediated Cell Adhesion; Focal Adhesion	MAP2K and MAPK activation; GRB2:SOS provides linkage to MAPK signaling for Integrins ; p130Cas linkage to MAPK signaling for integrins; Neutrophil degranulation; MET activates RAP1 and RAC1; Rap1 signalling	12	0	1.343	0.134565	1.87845e+07	2.52319e+07	1.63486e+07	2.00685e+07	21805605	2.32444e+07	High	High	High	High	1	Methyl [K104]
FALSE	High	Master Protein	P13597	Intercellular adhesion molecule 1 OS=Mus musculus OX=10090 GN=Icam1 PE=1 SV=1	0	17.401	10	5	22	5	537	58.8	6.13	14.01	5	cell adhesion;cell organization and biogenesis;stress response;developmental processes;other biological processes	non-structural extracellular;plasma membrane;other membranes;other cell component	signal transduction activity or receptor binding;other molecular function	Pf03921, Pf13895	15894	ENSMUSG00000037405	Icam1	mmu:15894; P13597; Q61828	Type II interferon signaling (IFNG); IL-5 Signaling Pathway; PluriNetWork: mechanisms associated with pluripotency; Spinal Cord Injury; IL-2 Signaling Pathway	Integrin cell surface interactions; Immunoregulatory interactions between a Lymphoid and a non-Lymphoid cell	7	0	1.499	0.109821	4.18237e+07	6.26733e+07	42917318	37897500	49206483	63552121	High	High	High	High	1
FALSE	High	Master Protein	Q62093	Serine/arginine-rich splicing factor 2 OS=Mus musculus OX=10090 GN=Srsf2 PE=1 SV=4	0	17.368	23	4	17	4	221	25.5	11.85	35.19	4	cell cycle OR cell proliferation;RNA metabolism OR transcription;other metabolic processes;other biological processes	cytosol;nucleus;other cell component	nucleic acid binding activity;other molecular function		20382	ENSMUSG00000034120	Srsf2	mmu:20382; Q542L3; Q60701; Q62093	mRNA processing	Transport of Mature mRNA derived from an Intron-Containing Transcript; mRNA 3'-end processing; RNA Polymerase II Transcription Termination; mRNA Splicing - Major Pathway; mRNA Splicing - Minor Pathway	6	0	2.511	0.00153212	2.67804e+07	6.72504e+07	2.59948e+07	2.56534e+07	54915233	65566769	High	High	High	High	1	Met-loss+Acetyl [N-Term]
FALSE	High	Master Protein	Q8VCM7	Fibrinogen gamma chain OS=Mus musculus OX=10090 GN=Fgg PE=1 SV=1	0	17.356	11	3	17	3	436	49.4	5.86	21.9	3	cell adhesion;cell organization and biogenesis;protein metabolism;other metabolic processes;stress response;transport;other biological processes	non-structural extracellular;plasma membrane;other membranes;other cell component	signal transduction activity or receptor binding;other molecular function	Pf00147, Pf08702	99571	ENSMUSG00000033860	Fgg	mmu:99571; Q8VCM7; Q8WUR3; Q91ZP0	Blood Clotting Cascade	Platelet degranulation ; MAP2K and MAPK activation; Integrin cell surface interactions; Regulation of Insulin-like Growth Factor (IGF) transport and uptake by Insulin-like Growth Factor Binding Proteins (IGFBPs); Post-translational protein phosphorylation; Common Pathway of Fibrin Clot Formation; GRB2:SOS provides linkage to MAPK signaling for Integrins ; p130Cas linkage to MAPK signaling for int…	11	0	0.37	0.0738121	4.19488e+07	1.55117e+07	49064378	33348099	15031413	12744059	High	High	High	High	1
FALSE	High	Master Protein	Q8K0E8	Fibrinogen beta chain OS=Mus musculus OX=10090 GN=Fgb PE=1 SV=1	0	17.34	16	5	15	5	481	54.7	7.08	11.86	5	cell adhesion;cell organization and biogenesis;protein metabolism;other metabolic processes;stress response;other biological processes	non-structural extracellular;plasma membrane;other membranes;ER/Golgi;other cell component	signal transduction activity or receptor binding;other molecular function	Pf00147, Pf08702	110135	ENSMUSG00000033831	Fgb	mmu:110135; Q8K0E8; Q91ZP1	Blood Clotting Cascade	Platelet degranulation ; Integrin cell surface interactions; Common Pathway of Fibrin Clot Formation; MAP2K and MAPK activation; GRB2:SOS provides linkage to MAPK signaling for Integrins ; p130Cas linkage to MAPK signaling for integrins; Regulation of TLR by endogenous ligand	9	0	0.532	0.116699	5.47473e+07	2.91042e+07	6.23376e+07	4.47068e+07	2.63923e+07	2.55518e+07	High	High	Peak Found	High	1
FALSE	High	Master Protein	P24369	Peptidyl-prolyl cis-trans isomerase B OS=Mus musculus OX=10090 GN=Ppib PE=1 SV=2	0	17.245	26	4	14	4	216	23.7	9.55	15.43	4	protein metabolism;other metabolic processes;developmental processes;other biological processes	ER/Golgi;nucleus;other cell component	other molecular function		19035	ENSMUSG00000032383	Ppib	mmu:19035; P24369		Collagen biosynthesis and modifying enzymes	1	0	4.334	0.00152964	1.92706e+07	8.3518e+07	1.86932e+07	1.84716e+07	65806533	84387458	High	High	High	High	1
FALSE	High	Master Protein	Q9DB77	Cytochrome b-c1 complex subunit 2, mitochondrial OS=Mus musculus OX=10090 GN=Uqcrc2 PE=1 SV=1	0	17.108	12	4	10	4	453	48.2	9.25	0	4	protein metabolism;other biological processes	other membranes;mitochondrion;nucleus	other molecular function	Pf00675, Pf05193	67003	ENSMUSG00000030884	Uqcrc2	mmu:67003; Q8BK11; Q9CVK7; Q9DB77	Electron Transport Chain	Respiratory electron transport	2	0	1.756	0.0283582	2.10274e+07	3.6917e+07	1.89284e+07	2.17196e+07	3.15488e+07	3.43919e+07	High	High	High	High	1
FALSE	High	Master Protein	P08226	Apolipoprotein E OS=Mus musculus OX=10090 GN=Apoe PE=1 SV=2	0	17.107	18	5	22	5	311	35.8	5.68	5.34	5	cell organization and biogenesis;protein metabolism;other metabolic processes;stress response;transport;developmental processes;signal transduction;other biological processes	non-structural extracellular;extracellular matrix;plasma membrane;other membranes;cytosol;ER/Golgi;nucleus;other cytoplasmic organelle;other cell component	signal transduction activity or receptor binding;transporter activity;enzyme regulator activity;cytoskeletal activity;other molecular function	Pf01442	11816	ENSMUSG00000002985	Apoe	mmu:11816; P08226	Statin Pathway; Alzheimers Disease; ApoE and miR-146 in inflammation and atherosclerosis	Regulation of Insulin-like Growth Factor (IGF) transport and uptake by Insulin-like Growth Factor Binding Proteins (IGFBPs); Post-translational protein phosphorylation; Retinoid metabolism and transport; Scavenging by Class A Receptors; Chylomicron assembly; Chylomicron remodeling; Chylomicron clearance; HDL remodeling	11	0	0.846	0.0438919	4.08266e+07	3.45393e+07	3.78367e+07	4.09611e+07	2.82192e+07	3.36566e+07	High	High	High	High	1	Acetyl [K86]
FALSE	High	Master Protein	Q8BFW7	Lipoma-preferred partner homolog OS=Mus musculus OX=10090 GN=Lpp PE=1 SV=1	0	17.057	16	5	14	5	613	65.8	7.37	4.13	5	cell adhesion	cytosol;cytoskeleton;nucleus;other cell component	other molecular function		210126	ENSMUSG00000033306	Lpp	mmu:210126; Q5U407; Q8BFW7; Q8BHI1; Q8BKI0; Q8BKN2; Q8BLF4; Q8BLG3; Q8C101			0	0	2.237	0.0391083	1.59115e+07	3.5587e+07	1.34193e+07	1.75424e+07	30896849	3.26329e+07	High	High	High	High	1
FALSE	High	Master Protein	Q9D0M3	Cytochrome c1, heme protein, mitochondrial OS=Mus musculus OX=10090 GN=Cyc1 PE=1 SV=1	0	17.015	16	3	11	3	325	35.3	9.16	14.17	3	other metabolic processes;transport;other biological processes	other membranes;cytosol;mitochondrion;nucleus	other molecular function	Pf02167	66445	ENSMUSG00000022551	Cyc1	mmu:66445; Q3TDC5; Q3UAN2; Q63ZW4; Q9D0M3; Q9DCG0		Respiratory electron transport	1	0	1.419	0.383658	2.1868e+07	3.10317e+07	16117212	2.75884e+07	2.71425e+07	28245398	High	High	High	High	1
FALSE	High	Master Protein Rejected	P01899	H-2 class I histocompatibility antigen, D-B alpha chain OS=Mus musculus OX=10090 GN=H2-D1 PE=1 SV=2	0	16.981	17	6	16	0	362	40.8	6.73	4.81	6	other biological processes	non-structural extracellular;plasma membrane;other membranes;ER/Golgi;other cell component	signal transduction activity or receptor binding;other molecular function	Pf07654	14964	ENSMUSG00000073411	H2-D1	mmu:14964; P01899			0	0									High	High	High	High	0
FALSE	High	Master Protein	Q60710	Deoxynucleoside triphosphate triphosphohydrolase SAMHD1 OS=Mus musculus OX=10090 GN=Samhd1 PE=1 SV=3	0	16.915	10	6	19	6	658	75.8	7.93	10.39	6	cell organization and biogenesis;DNA metabolism;RNA metabolism OR transcription;other metabolic processes;stress response;developmental processes;other biological processes	plasma membrane;other membranes;nucleus;other cell component	nucleic acid binding activity;other molecular function	Pf01966, Pf07647	56045	ENSMUSG00000027639	Samhd1	E9Q0K6; F8WJE0; mmu:56045; Q3U5X2; Q543A4; Q60710; Q91VK8		Nucleobase catabolism	1	0	2.172	0.197084	3.7301e+07	8.10117e+07	3.65595e+07	3.53866e+07	83140644	62844707	High	High	High	High	1	Acetyl [K576]
FALSE	High	Master Protein	P50247	Adenosylhomocysteinase OS=Mus musculus OX=10090 GN=Ahcy PE=1 SV=3	0	16.885	13	5	13	5	432	47.7	6.54	3.88	5	other metabolic processes;stress response;other biological processes	cytosol;nucleus;other cell component	other molecular function	Pf00670	11615; 269378	ENSMUSG00000027597; ENSMUSG00000048087	Ahcy	mmu:11615; mmu:269378; P50247; Q91WF1	One Carbon Metabolism; Glutathione and one carbon metabolism	Methylation; Sulfur amino acid metabolism	4	0	1.458	0.0555287	3.49265e+07	5.09337e+07	3.54655e+07	3.19817e+07	4.2282e+07	48847583	High	High	High	High	1
FALSE	High	Master Protein	Q64462	Cytochrome P450 4B1 OS=Mus musculus OX=10090 GN=Cyp4b1 PE=1 SV=1	0	16.756	7	3	15	3	511	58.9	8.44	8.91	3	other metabolic processes	other membranes;ER/Golgi;other cell component	other molecular function	Pf00067	13120	ENSMUSG00000028713	Cyp4b1	mmu:13120; Q64462	Metapathway biotransformation; Oxidation by Cytochrome P450; Nuclear receptors in lipid metabolism and toxicity	Synthesis of Leukotrienes (LT) and Eoxins (EX); Fatty acids; Miscellaneous substrates; Eicosanoids	7	0	0.948	0.456296	3.87394e+07	3.67403e+07	37983345	3.67375e+07	30645712	35067277	High	High	High	High	1	Acetyl [K503]
FALSE	High	None	P15331	Peripherin OS=Mus musculus OX=10090 GN=Prph PE=1 SV=2	0	16.729	6	3	25	2	475	54.2	5.52	38.1	3	cell organization and biogenesis	plasma membrane;other membranes;cytoskeleton;other cell component	other molecular function	Pf00038, Pf04732			Prph	O35688; O35689; P15331			0	0	1.755	0.0114534	1.29317e+08	2.26996e+08	1.17683e+08	1.32127e+08	1.73251e+08	236782785	High	High	High	High	1
FALSE	High	Master Protein	P01897	H-2 class I histocompatibility antigen, L-D alpha chain OS=Mus musculus OX=10090 GN=H2-L PE=1 SV=2	0	16.512	19	6	14	4	362	40.7	6.25	4.81	6	stress response;other biological processes	non-structural extracellular;plasma membrane;other membranes;ER/Golgi		Pf07654			H2-L	P01897; Q31195; Q31196; Q31197			0	2	3.215	0.0291809	1.32834e+07	4.27101e+07	1.348e+07	1.2171e+07	3.35522e+07	4.3284e+07	High	Peak Found	High	High	1
FALSE	High	Master Protein	P09671	Superoxide dismutase [Mn], mitochondrial OS=Mus musculus OX=10090 GN=Sod2 PE=1 SV=3	0	16.393	25	4	14	4	222	24.6	8.62	7.6	4	cell organization and biogenesis;other metabolic processes;stress response;developmental processes;signal transduction;other biological processes	mitochondrion;other cell component	nucleic acid binding activity;other molecular function	Pf00081, Pf02777	20656	ENSMUSG00000006818	Sod2	mmu:20656; P09671; Q64670; Q8VEM5	One carbon metabolism and related pathways; Oxidative Stress; Oxidative Stress and Redox Pathway	Detoxification of Reactive Oxygen Species; Transcriptional activation of mitochondrial biogenesis	5	0	2.375	0.0128054	1.85333e+07	4.40153e+07	1.66236e+07	19212260	3.7648e+07	40968672	High	High	High	High	1
FALSE	High	Master Protein	Q60931	Voltage-dependent anion-selective channel protein 3 OS=Mus musculus OX=10090 GN=Vdac3 PE=1 SV=1	0	16.347	19	3	12	3	283	30.7	8.79	13.58	3	cell-cell signaling;stress response;transport;other biological processes	other membranes;mitochondrion;ER/Golgi	transporter activity;other molecular function		22335	ENSMUSG00000008892	Vdac3	mmu:22335; Q60931; Q8BNG2		Ub-specific processing proteases	1	0	1.108	0.691293	2.64193e+07	2.92847e+07	2.06546e+07	3.14212e+07	2.32795e+07	2.93287e+07	High	High	High	High	1
FALSE	High	Master Protein	P46638	Ras-related protein Rab-11B OS=Mus musculus OX=10090 GN=Rab11b PE=1 SV=3	0	16.312	24	5	31	3	218	24.5	5.94	32.82	5	cell-cell signaling;other metabolic processes;transport;other biological processes	other membranes;ER/Golgi;other cytoplasmic organelle;other cell component	cytoskeletal activity;other molecular function	Pf00071	19326	ENSMUSG00000077450	Rab11b	mmu:19326; P46638	Focal Adhesion-PI3K-Akt-mTOR-signaling pathway	TBC/RABGAPs; RAB geranylgeranylation	3	2	1.386	0.152771	7.4561e+07	1.03365e+08	71976046	71817876	89607976	94926320	High	High	High	High	1	Met-loss+Acetyl [N-Term]
FALSE	High	Master Protein	Q9DCV7	Keratin, type II cytoskeletal 7 OS=Mus musculus OX=10090 GN=Krt7 PE=1 SV=1	0	16.212	12	6	21	4	457	50.7	5.87	14.69	6		cytoskeleton;other cell component		Pf00038	110310	ENSMUSG00000023039	Krt7	mmu:110310; Q9DCV7	EGFR1 Signaling Pathway	Formation of the cornified envelope	3	0	1.56	0.0617571	2.24733e+07	3.50629e+07	2.13166e+07	2.20298e+07	2.9161e+07	3.35645e+07	High	High	High	High	1
FALSE	High	Master Protein	P26883	Peptidyl-prolyl cis-trans isomerase FKBP1A OS=Mus musculus OX=10090 GN=Fkbp1a PE=1 SV=2	0	16.165	26	2	22	2	108	11.9	8.16	45.39	2	cell cycle OR cell proliferation;cell organization and biogenesis;protein metabolism;other metabolic processes;transport;developmental processes;signal transduction;other biological processes	plasma membrane;other membranes;cytosol;cytoskeleton;ER/Golgi;other cell component	signal transduction activity or receptor binding;other molecular function		14225	ENSMUSG00000032966	Fkbp1a	mmu:14225; P26883; Q545E9	TGF Beta Signaling Pathway; Spinal Cord Injury; Calcium Regulation in the Cardiac Cell	TGF-beta receptor signaling activates SMADs; mTORC1-mediated signalling; Calcineurin activates NFAT	6	0	1.614	0.130641	4.24889e+07	6.857e+07	4.01602e+07	4.17977e+07	60354674	62021746	High	High	High	High	1	Met-loss [N-Term]; Met-loss+Acetyl [N-Term]
FALSE	High	Master Protein	Q9Z2U0	Proteasome subunit alpha type-7 OS=Mus musculus OX=10090 GN=Psma7 PE=1 SV=1	0	16.021	20	4	12	4	248	27.8	8.46	9.62	4	protein metabolism;other metabolic processes	cytosol;nucleus;other cell component	other molecular function	Pf10584	26444	ENSMUSG00000027566	Psma7	mmu:26444; Q9Z2U0	Proteasome Degradation	Downstream TCR signaling; FCERI mediated NF-kB activation; Neddylation; Asymmetric localization of PCP proteins; Degradation of AXIN; Hedgehog 'on' state; Ub-specific processing proteases; Regulation of RUNX3 expression and activity; Antigen processing: Ubiquitination & Proteasome degradation; Autodegradation of Cdh1 by Cdh1:APC/C; APC/C:Cdc20 mediated degradation of Securin; APC/C:Cdh1 mediated …	48	0	1.319	0.139705	2.76768e+07	3.65022e+07	2.45723e+07	2.89857e+07	31751391	33408938	High	High	High	High	1
FALSE	High	Master Protein	P19783	Cytochrome c oxidase subunit 4 isoform 1, mitochondrial OS=Mus musculus OX=10090 GN=Cox4i1 PE=1 SV=2	0	15.967	27	5	31	5	169	19.5	9.23	32.37	5	other metabolic processes;transport;other biological processes	other membranes;cytosol;mitochondrion;nucleus	transporter activity	Pf02936	12857	ENSMUSG00000031818	Cox4i1	mmu:12857; P19783; Q545A9	Electron Transport Chain	TP53 Regulates Metabolic Genes; Cytoprotection by HMOX1; Respiratory electron transport	4	0	1.792	0.040449	5.15374e+07	9.23351e+07	5.26216e+07	46933027	80414882	84408162	High	High	High	High	1
FALSE	High	Master Protein	Q9QYB1	Chloride intracellular channel protein 4 OS=Mus musculus OX=10090 GN=Clic4 PE=1 SV=3	0	15.943	14	3	12	3	253	28.7	5.59	13.33	3	transport;developmental processes;other biological processes	plasma membrane;other membranes;cytosol;cytoskeleton;mitochondrion;nucleus;other cell component	transporter activity;other molecular function		29876	ENSMUSG00000037242	Clic4	mmu:29876; Q8BMG5; Q9QYB1			0	0	1.55	0.0632428	2.76154e+07	4.2803e+07	2.55883e+07	2.77113e+07	3.19227e+07	45691491	High	High	High	High	1
FALSE	High	Master Protein	P52196	Thiosulfate sulfurtransferase OS=Mus musculus OX=10090 GN=Tst PE=1 SV=3	0	15.936	24	5	15	5	297	33.4	7.85	14.67	5	other metabolic processes;transport;other biological processes	mitochondrion	nucleic acid binding activity;other molecular function	Pf00581	22117	ENSMUSG00000044986	Tst	mmu:22117; P52196		Degradation of cysteine and homocysteine	1	0	1.052	0.870135	4.38154e+07	4.60927e+07	49427690	3.61145e+07	45340574	37304842	High	High	High	High	1
FALSE	High	Master Protein	Q9CQ62	2,4-dienoyl-CoA reductase, mitochondrial OS=Mus musculus OX=10090 GN=Decr1 PE=1 SV=1	0	15.935	10	2	8	2	335	36.2	8.95	7.05	2	other metabolic processes;other biological processes	cytosol;nucleus;other cell component	other molecular function		67460	ENSMUSG00000028223	Decr1	mmu:67460; Q9CQ62; Q9DCI7	Fatty Acid Beta Oxidation; Fatty Acid Biosynthesis	mitochondrial fatty acid beta-oxidation of unsaturated fatty acids	3	0	2.43	0.175771	5.64306e+06	1.37107e+07	3.98547e+06	7.42928e+06	12120468	12347739	High	High	High	High	1
FALSE	High	Master Protein	P67778	Prohibitin OS=Mus musculus OX=10090 GN=Phb PE=1 SV=1	0	15.899	25	6	13	6	272	29.8	5.76	4.12	6	cell organization and biogenesis;protein metabolism;DNA metabolism;other metabolic processes;stress response;developmental processes;signal transduction;other biological processes	plasma membrane;other membranes;mitochondrion;nucleus;other cytoplasmic organelle;other cell component	signal transduction activity or receptor binding;other molecular function	Pf01145	18673	ENSMUSG00000038845	Phb	mmu:18673; P24142; P67778; Q3UB75; Q5SQG4		Processing of SMDT1; RAF activation	2	0	1.672	0.0426203	1.94165e+07	3.24733e+07	1.86434e+07	1.88024e+07	26987944	3.11079e+07	High	Peak Found	High	High	1
FALSE	High	Master Protein	Q91VR2	ATP synthase subunit gamma, mitochondrial OS=Mus musculus OX=10090 GN=Atp5f1c PE=1 SV=1	0	15.782	18	5	18	5	298	32.9	9.01	16.21	5	other metabolic processes;transport	other membranes;mitochondrion;ER/Golgi	transporter activity		11949	ENSMUSG00000025781	Atp5f1c	mmu:11949; Q91VR2	Electron Transport Chain	Formation of ATP by chemiosmotic coupling; Cristae formation	3	0	1.571	0.0662384	3.63025e+07	5.70206e+07	3.32704e+07	36830832	49040475	5.27833e+07	High	High	High	High	1
FALSE	High	None	Q07133	Histone H1t OS=Mus musculus OX=10090 GN=H1-6 PE=1 SV=4	0	15.715	7	2	18	0	208	21.5	11.71	27.94	2	cell organization and biogenesis;developmental processes;other biological processes	nucleus;other cell component	nucleic acid binding activity		107970		H1-6	mmu:107970; Q07133; Q0VEA3; Q8CGP8			0	0	1.88	0.0511543	4.64615e+07	8.7348e+07	4.60654e+07	4.35721e+07	7.60465e+07	7.98755e+07	Not Found	Not Found	Not Found	Not Found	4
FALSE	High	Master Protein	P26350	Prothymosin alpha OS=Mus musculus OX=10090 GN=Ptma PE=1 SV=2	0	15.535	36	3	24	3	111	12.2	3.79	35.56	3	cell organization and biogenesis;other biological processes	nucleus	other molecular function	Pf03247	19231	ENSMUSG00000026238	Ptma	mmu:19231; P26350; Q3UQV6			0	0	1.405	0.0787802	1.52089e+08	2.13651e+08	1.45948e+08	1.47366e+08	1.78401e+08	2.03704e+08	High	High	High	High	1	Met-loss+Acetyl [N-Term]
FALSE	High	Master Protein	P63001	Ras-related C3 botulinum toxin substrate 1 OS=Mus musculus OX=10090 GN=Rac1 PE=1 SV=1	0	15.429	26	5	31	5	192	21.4	8.5	29.91	5	cell adhesion;cell-cell signaling;cell cycle OR cell proliferation;cell organization and biogenesis;stress response;transport;developmental processes;signal transduction;other biological processes	plasma membrane;other membranes;cytosol;cytoskeleton;ER/Golgi;nucleus;other cytoplasmic organelle;other cell component	other molecular function	Pf00071	19353	ENSMUSG00000001847	Rac1	mmu:19353; O95501; P15154; P63001; Q9BTB4	IL-5 Signaling Pathway; MicroRNAs in Cardiomyocyte Hypertrophy; Chemokine signaling pathway; G13 Signaling Pathway; p38 MAPK Signaling Pathway; Microglia Pathogen Phagocytosis Pathway; IL-3 Signaling Pathway; Robo4 and VEGF Signaling Pathways Crosstalk; IL-6 signaling Pathway; Wnt Signaling Pathway; Oxidative Stress and Redox Pathway; Alpha6-Beta4 Integrin Signaling Pathway; MAPK signaling pathwa…	RHO GTPases Activate Formins; RHO GTPases activate IQGAPs; RHO GTPases activate PAKs; Neutrophil degranulation; MAPK6/MAPK4 signaling; DAP12 signaling; GPVI-mediated activation cascade; VEGFR2 mediated vascular permeability; RAC1 GTPase cycle; NRAGE signals death through JNK; EPHB-mediated forward signaling; Signaling by SCF-KIT; PIP3 activates AKT signaling; PI5P, PP2A and IER3 Regulate PI3K/AKT…	54	0	1.424	0.107882	9.60738e+07	1.36771e+08	9.16904e+07	9.36016e+07	115754258	128658517	High	High	High	High	1
FALSE	High	Master Protein	P35278	Ras-related protein Rab-5C OS=Mus musculus OX=10090 GN=Rab5c PE=1 SV=2	0	15.323	21	4	17	1	216	23.4	8.41	21.87	4	cell organization and biogenesis;transport;other biological processes	plasma membrane;other membranes;ER/Golgi;other cytoplasmic organelle;other cell component	other molecular function	Pf00071	19345	ENSMUSG00000019173	Rab5c	mmu:19345; P35278; Q8R1V8; Q8R2N8		Clathrin-mediated endocytosis; Golgi Associated Vesicle Biogenesis; Neutrophil degranulation; RAB geranylgeranylation; RAB GEFs exchange GTP for GDP on RABs	5	0	1.768	0.0284517	4.88617e+06	8.64014e+06	4988005	4450485	6522145	9112509	Peak Found	High	High	High	1
FALSE	High	None	Q9QXY6	EH domain-containing protein 3 OS=Mus musculus OX=10090 GN=Ehd3 PE=1 SV=2	0	15.312	8	4	20	3	535	60.8	6.46	21.53	4	cell organization and biogenesis;other metabolic processes;transport;other biological processes	plasma membrane;other membranes;cytosol;other cytoplasmic organelle;other cell component	other molecular function	Pf12763, Pf18150	57440	ENSMUSG00000024065	Ehd3	mmu:57440; Q8K590; Q9QXY6		Factors involved in megakaryocyte development and platelet production	1	0	1.131	0.0921426	5.07857e+07	5.74402e+07	49305801	48638802	45487704	57746314	High	High	High	High	1
FALSE	High	Master Protein	P11679	Keratin, type II cytoskeletal 8 OS=Mus musculus OX=10090 GN=Krt8 PE=1 SV=4	0	15.246	11	6	26	4	490	54.5	5.82	16.86	6	cell organization and biogenesis;stress response;developmental processes;signal transduction;other biological processes	plasma membrane;other membranes;cytoskeleton;nucleus;other cell component	other molecular function	Pf00038	16691	ENSMUSG00000049382	Krt8	mmu:16691; P11679; Q3KQK5; Q3TGI1; Q3TJE1; Q3TKY7; Q61463; Q61518; Q61519	Primary Focal Segmental Glomerulosclerosis FSGS; EGFR1 Signaling Pathway	Formation of the cornified envelope	4	0	1.587	0.00320199	1.99418e+07	3.16403e+07	1.86744e+07	19800700	2.56593e+07	31061417	High	High	High	High	1
FALSE	High	Master Protein	P60843	Eukaryotic initiation factor 4A-I OS=Mus musculus OX=10090 GN=Eif4a1 PE=1 SV=1	0	15.176	13	4	14	4	406	46.1	5.48	5.89	4	protein metabolism;other metabolic processes	other cell component	nucleic acid binding activity;other molecular function		13681	ENSMUSG00000059796	Eif4a1	mmu:13681; P04765; P60843; Q61516	Translation Factors	L13a-mediated translational silencing of Ceruloplasmin expression; GTP hydrolysis and joining of the 60S ribosomal subunit; Translation initiation complex formation; Ribosomal scanning and start codon recognition; Deadenylation of mRNA; ISG15 antiviral mechanism	8	0	1.67	0.0445718	2.24629e+07	3.75228e+07	2.15848e+07	21735970	31249861	35869786	High	High	High	High	1
FALSE	High	Master Protein	P80314	T-complex protein 1 subunit beta OS=Mus musculus OX=10090 GN=Cct2 PE=1 SV=4	0	15.166	10	5	15	5	535	57.4	6.4	3.78	5	cell organization and biogenesis;transport;other biological processes	cytosol;cytoskeleton;other cell component	other molecular function		12461	ENSMUSG00000034024	Cct2	mmu:12461; P80314; Q9R1U0		Neutrophil degranulation; RHOBTB1 GTPase cycle; RHOBTB2 GTPase cycle; BBSome-mediated cargo-targeting to cilium; Cooperation of PDCL (PhLP1) and TRiC/CCT in G-protein beta folding; Association of TriC/CCT with target proteins during biosynthesis	6	0	1.398	0.0815644	2.17275e+07	3.03843e+07	1.91452e+07	2.29275e+07	2.54483e+07	2.88821e+07	High	High	High	High	1
FALSE	High	Master Protein	Q9WVE8	Protein kinase C and casein kinase substrate in neurons protein 2 OS=Mus musculus OX=10090 GN=Pacsin2 PE=1 SV=1	0	15.131	10	4	11	4	486	55.8	5.2	10.12	4	cell organization and biogenesis;transport;signal transduction;other biological processes	plasma membrane;other membranes;cytosol;cytoskeleton;nucleus;other cytoplasmic organelle;other cell component	cytoskeletal activity;other molecular function	Pf00611	23970	ENSMUSG00000016664	Pacsin2	mmu:23970; Q9WVE8		Clathrin-mediated endocytosis	1	0	1.249	0.239186	1.53573e+07	1.91834e+07	15524518	14125589	1.69689e+07	1.72656e+07	High	High	High	High	1
FALSE	High	Master Protein	P61021	Ras-related protein Rab-5B OS=Mus musculus OX=10090 GN=Rab5b PE=1 SV=1	0	14.996	27	5	19	2	215	23.7	8.13	16.09	5	cell organization and biogenesis;transport;other biological processes	non-structural extracellular;plasma membrane;other membranes;ER/Golgi;other cytoplasmic organelle;other cell component	other molecular function	Pf00071	19344	ENSMUSG00000000711	Rab5b	mmu:19344; P35239; P35277; P61021		Neutrophil degranulation; Clathrin-mediated endocytosis; RAB geranylgeranylation; RAB GEFs exchange GTP for GDP on RABs	4	3	1.41	0.0867657	3.21241e+07	4.52867e+07	2.82494e+07	3.39664e+07	34453280	4.73912e+07	Medium	High	Medium	High	1
FALSE	High	Master Protein	Q61792	LIM and SH3 domain protein 1 OS=Mus musculus OX=10090 GN=Lasp1 PE=1 SV=1	0	14.987	16	3	13	3	263	30	7.05	14.77	3	transport	cytoskeleton;other cell component	transporter activity;cytoskeletal activity;other molecular function	Pf00880, Pf14604	16796	ENSMUSG00000038366	Lasp1	mmu:16796; Q61792; Q62416			0	0	2.01	0.000700505	1.75659e+07	3.53084e+07	1.69205e+07	16956031	2.84689e+07	34863497	High	High	High	High	1
FALSE	High	Master Protein	P70349	Histidine triad nucleotide-binding protein 1 OS=Mus musculus OX=10090 GN=Hint1 PE=1 SV=3	0	14.971	30	2	9	2	126	13.8	6.87	7.28	2	other metabolic processes;signal transduction;other biological processes	plasma membrane;other membranes;cytosol;nucleus;other cell component	other molecular function	Pf01230	15254	ENSMUSG00000020267	Hint1	mmu:15254; P70349			0	0	1.273	0.0353347	2.41107e+07	3.07015e+07	2.32283e+07	23270236	24438794	30706294	High	High	High	High	1
FALSE	High	Master Protein	Q9WV32	Actin-related protein 2/3 complex subunit 1B OS=Mus musculus OX=10090 GN=Arpc1b PE=1 SV=4	0	14.955	21	5	19	5	372	41	8.35	14.86	5	cell organization and biogenesis;other biological processes	cytoskeleton;nucleus;other cell component	cytoskeletal activity;other molecular function	Pf00400	11867	ENSMUSG00000029622	Arpc1b	mmu:11867; Q9CRC4; Q9WV32	Microglia Pathogen Phagocytosis Pathway	Regulation of actin dynamics for phagocytic cup formation; EPHB-mediated forward signaling; RHO GTPases Activate WASPs and WAVEs	4	0	2.236	0.0301241	1.9785e+07	4.42395e+07	1.71785e+07	2.11878e+07	3.91413e+07	3.98081e+07	High	High	High	High	1	Met-loss+Acetyl [N-Term]
FALSE	High	Master Protein	Q922D8	C-1-tetrahydrofolate synthase, cytoplasmic OS=Mus musculus OX=10090 GN=Mthfd1 PE=1 SV=4	0	14.91	6	5	9	5	935	101.1	7.14	1.95	5	other metabolic processes;developmental processes;other biological processes	cytosol	other molecular function	Pf00763, Pf02882	108156	ENSMUSG00000021048	Mthfd1	mmu:108156; Q8R013; Q922D8	One Carbon Metabolism	Metabolism of folate and pterines	2	0	1.205	0.406828	1.45407e+07	1.75183e+07	1.19579e+07	1.64403e+07	13252214	1.84367e+07	High	High	High	High	1
FALSE	High	Master Protein	P47963	60S ribosomal protein L13 OS=Mus musculus OX=10090 GN=Rpl13 PE=1 SV=3	0	14.885	27	6	18	6	211	24.3	11.55	7.11	6	protein metabolism;other metabolic processes;developmental processes	cytosol;ER/Golgi;translational apparatus;nucleus	nucleic acid binding activity;other molecular function		270106	ENSMUSG00000000740	Rpl13	mmu:270106; P47963; Q9CRZ9; Q9DCH1	Cytoplasmic Ribosomal Proteins	L13a-mediated translational silencing of Ceruloplasmin expression; SRP-dependent cotranslational protein targeting to membrane; Major pathway of rRNA processing in the nucleolus and cytosol; Formation of a pool of free 40S subunits; GTP hydrolysis and joining of the 60S ribosomal subunit; Nonsense Mediated Decay (NMD) independent of the Exon Junction Complex (EJC); Nonsense Mediated Decay (NMD) e…	8	0	1.383	0.093566	4.25045e+07	5.8805e+07	39678732	4.23361e+07	49703579	5.53895e+07	High	High	High	High	1
FALSE	High	Master Protein	Q04447	Creatine kinase B-type OS=Mus musculus OX=10090 GN=Ckb PE=1 SV=1	0	14.865	12	3	13	3	381	42.7	5.67	22.4	3	other metabolic processes;developmental processes;other biological processes	non-structural extracellular;cytosol;nucleus;other cell component	kinase activity;other molecular function	Pf02807	12709	ENSMUSG00000001270	Ckb	mmu:12709; Q04447; Q3KQP4; Q3TKI3; Q3U5P5; Q3UF71; Q9CXK6		RND3 GTPase cycle; Creatine metabolism	2	0	1.519	0.040512	2.16192e+07	3.28493e+07	1.93252e+07	2.24882e+07	2.72362e+07	3.15422e+07	High	High	High	High	1
FALSE	High	Master Protein	O08749	Dihydrolipoyl dehydrogenase, mitochondrial OS=Mus musculus OX=10090 GN=Dld PE=1 SV=2	0	14.865	6	3	20	3	509	54.2	7.9	18.82	3	protein metabolism;other metabolic processes;developmental processes;other biological processes	cytoskeleton;mitochondrion;nucleus;other cytoplasmic organelle;other cell component	other molecular function	Pf02852	13382	ENSMUSG00000020664	Dld	mmu:13382; O08749; Q3TG55; Q3U5W5; Q3UWP7; Q99LD3	Fatty Acid Beta Oxidation; Glycolysis and Gluconeogenesis; TCA Cycle	Regulation of pyruvate dehydrogenase (PDH) complex; Signaling by Retinoic Acid; Glycine degradation; Branched-chain amino acid catabolism; Lysine catabolism; Citric acid cycle (TCA cycle)	11	0	1.801	0.0037939	1.86895e+07	3.36531e+07	1.74011e+07	1.86644e+07	2.71483e+07	3.3212e+07	High	High	High	High	1
FALSE	High	Master Protein	P50516	V-type proton ATPase catalytic subunit A OS=Mus musculus OX=10090 GN=Atp6v1a PE=1 SV=2	0	14.858	12	5	15	5	617	68.3	5.58	5.86	5	other metabolic processes;transport;other biological processes	plasma membrane;other membranes;cytosol;other cytoplasmic organelle;other cell component	transporter activity;other molecular function	Pf02874	11964	ENSMUSG00000052459	Atp6v1a	mmu:11964; P50516; Q3TKS0; Q3U5W3; Q3U777; Q3UDZ9; Q3US31; Q8CHX2		Amino acids regulate mTORC1; ROS and RNS production in phagocytes; Insulin receptor recycling; Transferrin endocytosis and recycling; Ion channel transport	5	0	1.561	0.105271	1.92207e+07	2.99995e+07	1.78442e+07	1.92503e+07	2.6077e+07	27476371	High	High	High	High	1	Acetyl [K220]
FALSE	High	Master Protein	Q99K51	Plastin-3 OS=Mus musculus OX=10090 GN=Pls3 PE=1 SV=3	0	14.845	10	5	10	4	630	70.7	5.62	4.71	5	cell organization and biogenesis;developmental processes;other biological processes	plasma membrane;other membranes;cytosol;cytoskeleton;other cell component	cytoskeletal activity;other molecular function	Pf00307, Pf13499	102866	ENSMUSG00000016382	Pls3	B1AX56; mmu:102866; Q3TUZ5; Q99K51			0	0	1.232	0.0185311	1.55152e+07	1.9121e+07	14501924	1.54343e+07	1.55467e+07	1.87227e+07	High	High	High	High	1
FALSE	High	Master Protein	Q61029	Lamina-associated polypeptide 2, isoforms beta/delta/epsilon/gamma OS=Mus musculus OX=10090 GN=Tmpo PE=1 SV=4	0	14.822	19	6	15	6	452	50.3	9.45	2.2	6	other biological processes	other membranes;nucleus;other cell component	nucleic acid binding activity	Pf08198	21917	ENSMUSG00000019961	Tmpo	mmu:21917; Q3UCI5; Q61029; Q61030; Q61031; Q61032			0	0	2.479	0.0141556	1.32962e+07	3.29585e+07	1.24307e+07	1.32238e+07	2.51511e+07	3.43848e+07	Medium	High	High	High	1	Met-loss [N-Term]
FALSE	High	None	P62492	Ras-related protein Rab-11A OS=Mus musculus OX=10090 GN=Rab11a PE=1 SV=3	0	14.801	21	4	29	2	216	24.4	6.57	32.82	4	cell cycle OR cell proliferation;cell organization and biogenesis;transport;developmental processes;other biological processes	non-structural extracellular;plasma membrane;other membranes;cytoskeleton;ER/Golgi;other cytoplasmic organelle;other cell component	cytoskeletal activity;other molecular function	Pf00071	53869	ENSMUSG00000004771	Rab11a	mmu:53869; P24410; P62492; Q3V1Z6; Q9JLX1		TBC/RABGAPs; RAB geranylgeranylation; Anchoring of the basal body to the plasma membrane; Vasopressin regulates renal water homeostasis via Aquaporins; VxPx cargo-targeting to cilium	5	0	1.395	0.150287	6.50352e+07	9.0707e+07	62963996	62459935	78785773	83142024	High	High	High	High	1	Met-loss+Acetyl [N-Term]
FALSE	High	Master Protein	Q63918	Caveolae-associated protein 2 OS=Mus musculus OX=10090 GN=Cavin2 PE=1 SV=3	0	14.784	14	5	51	5	418	46.7	5.21	70.73	5	cell organization and biogenesis;other biological processes	plasma membrane;other membranes;cytosol;nucleus;other cell component	other molecular function	Pf15237	20324	ENSMUSG00000045954	Cavin2	mmu:20324; Q3V1P6; Q63918; Q78EC3; Q8CBT4			0	0	1.096	0.374152	1.07881e+08	1.18184e+08	99982398	108233407	100374022	1.10786e+08	High	High	High	High	1
FALSE	High	Master Protein	Q9D8N0	Elongation factor 1-gamma OS=Mus musculus OX=10090 GN=Eef1g PE=1 SV=3	0	14.556	12	5	13	5	437	50	6.74	5.46	5	protein metabolism;other metabolic processes;other biological processes	ER/Golgi;nucleus;other cell component	nucleic acid binding activity	Pf02798	67160	ENSMUSG00000071644	Eef1g	mmu:67160; Q920C5; Q9CRT5; Q9CSU3; Q9D004; Q9D8N0	Translation Factors	Eukaryotic Translation Elongation	2	0	1.757	0.0162383	2.45316e+07	4.30932e+07	2.36447e+07	2.36655e+07	35431220	41727057	High	High	High	High	1
FALSE	High	Master Protein	P97429	Annexin A4 OS=Mus musculus OX=10090 GN=Anxa4 PE=1 SV=4	0	14.556	15	4	7	4	319	35.9	5.57	9.39	4	developmental processes;signal transduction;other biological processes	plasma membrane;other membranes;nucleus;other cell component	other molecular function	Pf00191	11746	ENSMUSG00000029994	Anxa4	mmu:11746; P97429; Q3UCL0	Prostaglandin Synthesis and Regulation		1	0	38.509	0.277258	1.89273e+06	7.28866e+07	9.85546e+06	337987	6.12594e+07	69041335	Peak Found	Peak Found	High	High	1
FALSE	High	Master Protein	Q925F2	Endothelial cell-selective adhesion molecule OS=Mus musculus OX=10090 GN=Esam PE=1 SV=1	0	14.553	18	4	9	4	394	41.8	9.26	13.03	4	cell adhesion;cell organization and biogenesis;other biological processes	plasma membrane;other membranes;other cell component	other molecular function	Pf13927	69524	ENSMUSG00000001946	Esam	mmu:69524; Q925F2		Cell surface interactions at the vascular wall	1	0	1.098	0.311237	1.52395e+07	1.67275e+07	1.43409e+07	1.50579e+07	14016703	1.58929e+07	High	High	High	High	1
FALSE	High	Master Protein	P97807	Fumarate hydratase, mitochondrial OS=Mus musculus OX=10090 GN=Fh PE=1 SV=3	0	14.552	10	3	8	3	507	54.3	9.04	10.58	3	DNA metabolism;other metabolic processes;stress response;other biological processes	cytosol;nucleus;other cell component	other molecular function	Pf00206	14194	ENSMUSG00000026526	Fh	mmu:14194; P97807; Q3UIA9; Q99JL0; Q9DCX0	TCA Cycle; Amino Acid metabolism	Citric acid cycle (TCA cycle)	3	0	1.435	0.20314	1.52252e+07	2.1851e+07	1.26645e+07	1.7019e+07	18098336	2.10034e+07	High	High	High	High	1
FALSE	High	Master Protein	Q9R0P3	S-formylglutathione hydrolase OS=Mus musculus OX=10090 GN=Esd PE=1 SV=1	0	14.527	12	2	12	2	282	31.3	7.12	5.12	2	other metabolic processes	cytosol;other cell component	other molecular function		13885	ENSMUSG00000021996	Esd	mmu:13885; Q80ZX4; Q9CWI4; Q9R0P3		Glutathione conjugation	1	0	1.275	0.349543	1.75184e+07	2.2335e+07	1.71266e+07	1.66615e+07	20704252	19182262	High	High	High	High	1
FALSE	High	None	P09041	Phosphoglycerate kinase 2 OS=Mus musculus OX=10090 GN=Pgk2 PE=1 SV=4	0	14.527	8	2	22	2	417	44.8	6.8	43.98	2	other metabolic processes;other biological processes	cytosol;cytoskeleton;other cell component	kinase activity;other molecular function	Pf00162	18663	ENSMUSG00000031233	Pgk2	mmu:18663; P09041; Q5RKV3; Q6P8V2	Glycolysis and Gluconeogenesis	Gluconeogenesis; Glycolysis	3	0	1.51	0.0856576	5.15124e+07	7.77918e+07	44420262	55544268	66738944	72189638	High	High	High	High	1
FALSE	High	Master Protein	Q60854	Serpin B6 OS=Mus musculus OX=10090 GN=Serpinb6 PE=1 SV=1	0	14.458	12	4	20	4	378	42.6	5.74	22.69	4	stress response;developmental processes;other biological processes	non-structural extracellular;other cell component	enzyme regulator activity;other molecular function	Pf00079	20719	ENSMUSG00000060147	Serpinb6	mmu:20719; Q60854		Neutrophil degranulation; Dissolution of Fibrin Clot	2	0	1.446	0.114061	3.75274e+07	5.42668e+07	32734160	40002973	4.78746e+07	48972349	High	High	High	High	1
FALSE	High	None	Q5SX40	Myosin-1 OS=Mus musculus OX=10090 GN=Myh1 PE=1 SV=1	0	14.431	2	4	15	4	1942	223.2	5.76	15.25	4	other biological processes	cytoskeleton;other cell component	cytoskeletal activity;other molecular function	Pf00063, Pf02736	17879	ENSMUSG00000056328	Myh1	mmu:17879; Q32P18; Q5SX40			0	0	0.961	0.831572	2.75072e+07	2.64338e+07	2.49958e+07	2.81464e+07	2.43368e+07	22858232	High	High	High	High	1
FALSE	High	None	P13541	Myosin-3 OS=Mus musculus OX=10090 GN=Myh3 PE=2 SV=2	0	14.431	2	4	15	4	1940	223.7	5.81	15.25	4	other metabolic processes;other biological processes	cytoskeleton;other cell component	cytoskeletal activity;other molecular function	Pf00063, Pf02736	17883	ENSMUSG00000020908	Myh3	mmu:17883; P13541; Q3V183; Q5SUD4		Striated Muscle Contraction	1	0	0.961	0.831572	2.75072e+07	2.64338e+07	2.49958e+07	2.81464e+07	2.43368e+07	22858232	High	High	High	High	1
FALSE	High	Master Protein	P01921	H-2 class II histocompatibility antigen, A-D beta chain OS=Mus musculus OX=10090 GN=H2-Ab1 PE=1 SV=1	0	14.341	19	4	12	4	265	29.9	7.83	10.4	4	other metabolic processes;other biological processes	plasma membrane;other membranes;ER/Golgi;other cytoplasmic organelle;other cell component	other molecular function	Pf00969, Pf07654			H2-Ab1	O19456; O19457; O19458; P01921; Q31133; Q31138; Q31139		MHC class II antigen presentation; Downstream TCR signaling; Phosphorylation of CD3 and TCR zeta chains; Translocation of ZAP-70 to Immunological synapse; Generation of second messenger molecules; PD-1 signaling	6	0	0.912	0.487126	6.28842e+07	5.7319e+07	6.4556e+07	5.69566e+07	49342096	5.3011e+07	Peak Found	Peak Found	High	High	1
FALSE	High	Master Protein	O08529	Calpain-2 catalytic subunit OS=Mus musculus OX=10090 GN=Capn2 PE=1 SV=4	0	14.233	11	6	16	6	700	79.8	4.96	1.78	6	protein metabolism;other metabolic processes;stress response;developmental processes;other biological processes	plasma membrane;other membranes;cytosol;mitochondrion;ER/Golgi;nucleus;other cytoplasmic organelle;other cell component	cytoskeletal activity;other molecular function	Pf01067, Pf13833	12334	ENSMUSG00000026509	Capn2	mmu:12334; O08529; O35518; O54843	Alzheimers Disease; Integrin-mediated Cell Adhesion	Degradation of the extracellular matrix	3	0	1.358	0.0965525	3.06082e+07	4.15724e+07	2.77556e+07	3.13851e+07	3.3172e+07	4.14788e+07	High	High	High	High	1
FALSE	High	None	Q8R429	Sarcoplasmic/endoplasmic reticulum calcium ATPase 1 OS=Mus musculus OX=10090 GN=Atp2a1 PE=1 SV=1	0	14.166	5	4	13	3	994	109.4	5.22	9.42	4	cell organization and biogenesis;stress response;transport;signal transduction;other biological processes	other membranes;cytosol;cytoskeleton;mitochondrion;ER/Golgi;other cell component	transporter activity;other molecular function	Pf00689, Pf00690, Pf13246	11937	ENSMUSG00000030730	Atp2a1	mmu:11937; Q8R429	Alzheimers Disease	Ion homeostasis; Ion transport by P-type ATPases; Reduction of cytosolic Ca++ levels	4	0	2.959	0.00338831	4.67706e+07	1.38407e+08	4.28776e+07	47436429	112786033	1.35222e+08	High	High	High	High	1
FALSE	High	Master Protein	Q8C1B7	Septin-11 OS=Mus musculus OX=10090 GN=Septin11 PE=1 SV=4	0	14.118	13	5	22	3	431	49.7	6.68	10.58	5	cell cycle OR cell proliferation;other biological processes	cytoskeleton;other cell component	other molecular function		52398	ENSMUSG00000058013	Septin11	mmu:52398; Q3TBA0; Q3TC24; Q5D0F0; Q6P2K5; Q6P6I0; Q8C1B7			0	1	1.451	0.202993	4.20202e+07	6.09695e+07	40764566	4.02745e+07	55150890	53661079	High	High	High	High	1	Met-loss+Acetyl [N-Term]
FALSE	High	Master Protein	O88456	Calpain small subunit 1 OS=Mus musculus OX=10090 GN=Capns1 PE=1 SV=1	0	14.115	14	3	12	3	269	28.4	5.63	15.05	3	protein metabolism;other metabolic processes	plasma membrane;other membranes;cytosol	other molecular function	Pf13833	12336		Capns1	mmu:12336; O88456; Q3V0X5; Q5BKQ2; Q8CEI2; Q8VEK4; Q9R1C5	IL-1 Signaling Pathway; Integrin-mediated Cell Adhesion	Degradation of the extracellular matrix	3	0	1.327	0.0993754	2.72266e+07	3.61293e+07	2.71101e+07	2.54246e+07	2.8928e+07	35924152	High	High	High	High	1
FALSE	High	Master Protein	Q60972	Histone-binding protein RBBP4 OS=Mus musculus OX=10090 GN=Rbbp4 PE=1 SV=5	0	14.093	12	3	11	2	425	47.6	4.89	6.36	3	cell cycle OR cell proliferation;cell organization and biogenesis;other metabolic processes	cytosol;nucleus;other cell component	nucleic acid binding activity;other molecular function	Pf00400, Pf12265	19646	ENSMUSG00000057236	Rbbp4	A2A875; mmu:19646; Q60972	PluriNetWork: mechanisms associated with pluripotency	Oxidative Stress Induced Senescence; Deposition of new CENPA-containing nucleosomes at the centromere; HDACs deacetylate histones; PRC2 methylates histones and DNA; PKMTs methylate histone lysines; Transcriptional Regulation by E2F6; Regulation of TP53 Activity through Acetylation; RNA Polymerase I Transcription Initiation; Regulation of PTEN gene transcription; G0 and Early G1	11	1	1.988	0.0244288	9.72142e+06	1.93223e+07	8.87215e+06	9904384	1.64846e+07	18031270	High	High	High	High	1	Acetyl [K4]; Met-loss [N-Term]; Met-loss+Acetyl [N-Term]
FALSE	High	Master Protein	P63024	Vesicle-associated membrane protein 3 OS=Mus musculus OX=10090 GN=Vamp3 PE=1 SV=1	0	14.08	23	1	8	1	103	11.5	8.5	17.34	1	cell adhesion;cell organization and biogenesis;stress response;transport;other biological processes	plasma membrane;other membranes;cytosol;ER/Golgi;other cytoplasmic organelle;other cell component	other molecular function	Pf00957	22319	ENSMUSG00000028955	Vamp3	mmu:22319; P63024; Q3TH70; Q64271		Cargo recognition for clathrin-mediated endocytosis; RHOA GTPase cycle; RHOB GTPase cycle; RHOC GTPase cycle; ER-Phagosome pathway; RHOH GTPase cycle; RAC1 GTPase cycle; RHOG GTPase cycle; RAC2 GTPase cycle; RAC3 GTPase cycle; RHOF GTPase cycle; RHOD GTPase cycle; CDC42 GTPase cycle; RHOQ GTPase cycle; Retrograde transport at the Trans-Golgi-Network	16	0	1.316	0.328024	1.79499e+07	2.3629e+07	1.9854e+07	15089385	16168734	27491820	High	High	High	High	1
FALSE	High	Master Protein Candidate	P63044	Vesicle-associated membrane protein 2 OS=Mus musculus OX=10090 GN=Vamp2 PE=1 SV=2	0	14.08	21	1	8	1	116	12.7	8.13	17.34	1	cell-cell signaling;cell organization and biogenesis;transport;other biological processes	plasma membrane;other membranes;ER/Golgi;other cytoplasmic organelle;other cell component	cytoskeletal activity;other molecular function	Pf00957	22318	ENSMUSG00000020894	Vamp2	mmu:22318; P63044; Q64357	Insulin Signaling	Cargo recognition for clathrin-mediated endocytosis; Golgi Associated Vesicle Biogenesis; Lysosome Vesicle Biogenesis; Insertion of tail-anchored proteins into the endoplasmic reticulum membrane; Dopamine Neurotransmitter Release Cycle; Serotonin Neurotransmitter Release Cycle; Norepinephrine Neurotransmitter Release Cycle; Glutamate Neurotransmitter Release Cycle; Acetylcholine Neurotransmitter …	14	0	1.316	0.328024	1.79499e+07	2.3629e+07	1.9854e+07	15089385	16168734	27491820	High	High	High	High	1
FALSE	High	Master Protein	Q9CYZ2	Tumor protein D54 OS=Mus musculus OX=10090 GN=Tpd52l2 PE=1 SV=1	0	14.064	15	3	12	3	220	24	6.15	19.25	3		other cell component	other molecular function	Pf04201	66314	ENSMUSG00000000827	Tpd52l2	mmu:66314; Q3TVY1; Q9CYZ2			0	0	1.354	0.0757568	1.31792e+07	1.78436e+07	1.27966e+07	1.26206e+07	1.49766e+07	1.69254e+07	High	High	High	High	1	Acetyl [N-Term]
FALSE	High	Master Protein	P51174	Long-chain specific acyl-CoA dehydrogenase, mitochondrial OS=Mus musculus OX=10090 GN=Acadl PE=1 SV=2	0	13.965	11	4	11	4	430	47.9	8.31	6.25	4	other metabolic processes;stress response;other biological processes	other membranes;mitochondrion	other molecular function	Pf00441, Pf02770, Pf02771	11363		Acadl	B2KGC6; mmu:11363; O35302; P51174; Q8QZR6; Q9CU29; Q9DB83	Fatty Acid Beta Oxidation; PPAR signaling pathway; Mitochondrial LC-Fatty Acid Beta-Oxidation	Beta oxidation of myristoyl-CoA to lauroyl-CoA; Beta oxidation of lauroyl-CoA to decanoyl-CoA-CoA	5	0	1.48	0.11564	3.37501e+07	4.99356e+07	31027706	34134808	4.3593e+07	4.55399e+07	High	High	High	High	1
FALSE	High	Master Protein	P47753	F-actin-capping protein subunit alpha-1 OS=Mus musculus OX=10090 GN=Capza1 PE=1 SV=4	0	13.797	16	3	21	2	286	32.9	5.55	23.64	3	cell organization and biogenesis	other membranes;cytoskeleton;other cell component	cytoskeletal activity				Capza1	P47753; Q91YN7		MHC class II antigen presentation; COPI-mediated anterograde transport; HSP90 chaperone cycle for steroid hormone receptors (SHR); COPI-independent Golgi-to-ER retrograde traffic; Factors involved in megakaryocyte development and platelet production; Advanced glycosylation endproduct receptor signaling	6	0	1.627	0.10157	7.28614e+07	1.18531e+08	69478234	71046714	102090316	109563944	High	High	High	High	1	Met-loss+Acetyl [N-Term]
FALSE	High	None	P12367	cAMP-dependent protein kinase type II-alpha regulatory subunit OS=Mus musculus OX=10090 GN=Prkar2a PE=1 SV=2	0	13.752	7	2	10	2	401	45.4	4.89	17.59	2	other biological processes	plasma membrane;other membranes;cytosol;cytoskeleton;other cell component	signal transduction activity or receptor binding;enzyme regulator activity;other molecular function	Pf00027, Pf02197			Prkar2a	P12367		Hedgehog 'off' state; Factors involved in megakaryocyte development and platelet production; DARPP-32 events; Vasopressin regulates renal water homeostasis via Aquaporins; PKA activation; PKA activation in glucagon signalling; CREB1 phosphorylation through the activation of Adenylate Cyclase	7	0	1.112	0.140095	2.28202e+07	2.53648e+07	2.15082e+07	22512948	20764943	24667130	High	High	High	High	1
FALSE	High	Master Protein	P14824	Annexin A6 OS=Mus musculus OX=10090 GN=Anxa6 PE=1 SV=3	0	13.711	10	6	11	6	673	75.8	5.5	6.1	6	cell organization and biogenesis;stress response;transport;developmental processes;signal transduction;other biological processes	plasma membrane;other membranes;cytosol;mitochondrion;nucleus;other cytoplasmic organelle;other cell component	transporter activity;cytoskeletal activity;other molecular function	Pf00191	11749	ENSMUSG00000018340	Anxa6	mmu:11749; P14824; Q8BSS4	Prostaglandin Synthesis and Regulation; Calcium Regulation in the Cardiac Cell		2	0	12.758	0.0922526	5.99438e+06	7.64777e+07	8.36008e+06	3.99646e+06	6.33324e+07	7.35242e+07	Peak Found	Peak Found	High	High	1
FALSE	High	Master Protein	P61161	Actin-related protein 2 OS=Mus musculus OX=10090 GN=Actr2 PE=1 SV=1	0	13.701	14	4	12	4	394	44.7	6.74	9.56	4	cell cycle OR cell proliferation;cell organization and biogenesis;stress response;transport;developmental processes;other biological processes	cytosol;cytoskeleton;nucleus;other cell component	cytoskeletal activity;other molecular function	Pf00022	66713	ENSMUSG00000020152	Actr2	mmu:66713; O15142; P61161; Q6PI31	ESC Pluripotency Pathways	Clathrin-mediated endocytosis; Neutrophil degranulation; Regulation of actin dynamics for phagocytic cup formation; EPHB-mediated forward signaling; RHO GTPases Activate WASPs and WAVEs	6	0	1.896	0.0565751	2.00222e+07	3.79541e+07	17524780	21270044	33968681	33761732	High	High	High	High	1
FALSE	High	Master Protein	P70333	Heterogeneous nuclear ribonucleoprotein H2 OS=Mus musculus OX=10090 GN=Hnrnph2 PE=1 SV=1	0	13.599	15	4	9	1	449	49.2	6.3	10.52	4	other biological processes	cytosol;nucleus;other cell component	nucleic acid binding activity	Pf00076	56258	ENSMUSG00000045427	Hnrnph2	mmu:56258; P70333; Q3THV9	mRNA processing	mRNA Splicing - Major Pathway; Processing of Capped Intron-Containing Pre-mRNA	3	0	1.506	0.152	4.18962e+06	6.30841e+06	3.57942e+06	4.55967e+06	5124450	6.18272e+06	Peak Found	Peak Found	Peak Found	High	1
FALSE	High	Master Protein	P62984	Ubiquitin-60S ribosomal protein L40 OS=Mus musculus OX=10090 GN=Uba52 PE=1 SV=2	0	13.598	38	4	54	2	128	14.7	9.83	11.2	4	protein metabolism;other metabolic processes	cytosol;translational apparatus;nucleus;other cell component	other molecular function	Pf00240, Pf01020	22186	ENSMUSG00000068240; ENSMUSG00000090137	Uba52	mmu:22186; P02248; P02249; P02250; P62984; P62991; Q29120; Q62317; Q64223; Q8VCH1; Q91887; Q91888; Q9CXY4; Q9CZM0; Q9D1R5; Q9D8D9; Q9ET23; Q9ET24; Q9Z0H9	DNA Replication	Cargo recognition for clathrin-mediated endocytosis; Downstream TCR signaling; FCERI mediated NF-kB activation; Neddylation; Asymmetric localization of PCP proteins; Degradation of AXIN; Hedgehog 'on' state; Ub-specific processing proteases; Regulation of RUNX3 expression and activity; Antigen processing: Ubiquitination & Proteasome degradation; Autodegradation of Cdh1 by Cdh1:APC/C; APC/C:Cdc20 …	144	3	1.433	0.0252146	1.07972e+08	1.54674e+08	9.84736e+07	110078221	1.26826e+08	150179317	High	High	High	High	1	Acetyl [K33]
FALSE	High	Master Protein Candidate	P62983	Ubiquitin-40S ribosomal protein S27a OS=Mus musculus OX=10090 GN=Rps27a PE=1 SV=2	0	13.598	31	4	54	2	156	17.9	9.64	11.2	4	protein metabolism;other metabolic processes	cytosol;translational apparatus;nucleus;other cell component	other molecular function	Pf00240, Pf01599	78294	ENSMUSG00000020460	Rps27a	mmu:78294; P02248; P02249; P02250; P49664; P62983; P62991; Q29120; Q62317; Q64223; Q8VCH1; Q91887; Q91888; Q9CXY4; Q9CZM0; Q9D1R5; Q9D2W3; Q9D8D9; Q9ET23; Q9ET24; Q9Z0H9	Cytoplasmic Ribosomal Proteins	Cargo recognition for clathrin-mediated endocytosis; Downstream TCR signaling; FCERI mediated NF-kB activation; Neddylation; Asymmetric localization of PCP proteins; Degradation of AXIN; Hedgehog 'on' state; Ub-specific processing proteases; Regulation of RUNX3 expression and activity; Antigen processing: Ubiquitination & Proteasome degradation; Autodegradation of Cdh1 by Cdh1:APC/C; APC/C:Cdc20 …	147	0	1.433	0.0252146	1.07972e+08	1.54674e+08	9.84736e+07	110078221	1.26826e+08	150179317	High	High	High	High	1	Acetyl [K33]
FALSE	High	Master Protein Candidate	P0CG49	Polyubiquitin-B OS=Mus musculus OX=10090 GN=Ubb PE=2 SV=1	0	13.598	64	4	54	2	305	34.3	7.53	11.2	4	cell cycle OR cell proliferation;cell organization and biogenesis;protein metabolism;other metabolic processes;transport;developmental processes;other biological processes	cytosol;mitochondrion;nucleus;other cell component	other molecular function	Pf00240	22187	ENSMUSG00000019505	Ubb	mmu:22187; P02248; P02249; P02250; P0CG49; P62991; Q29120; Q62317; Q64223; Q8VCH1; Q91887; Q91888; Q9CXY4; Q9CZM0; Q9D1R5; Q9D8D9; Q9ET23; Q9ET24; Q9Z0H9	Parkinsons Disease Pathway; Proteasome Degradation	Cargo recognition for clathrin-mediated endocytosis; Downstream TCR signaling; FCERI mediated NF-kB activation; Neddylation; Asymmetric localization of PCP proteins; Degradation of AXIN; Hedgehog 'on' state; Ub-specific processing proteases; Regulation of RUNX3 expression and activity; Antigen processing: Ubiquitination & Proteasome degradation; Autodegradation of Cdh1 by Cdh1:APC/C; APC/C:Cdc20 …	138	0	1.433	0.0252146	1.07972e+08	1.54674e+08	9.84736e+07	110078221	1.26826e+08	150179317	High	High	High	High	1	Acetyl [K33; K109; K185; K261]
FALSE	High	Master Protein Candidate	P0CG50	Polyubiquitin-C OS=Mus musculus OX=10090 GN=Ubc PE=1 SV=2	0	13.598	60	4	54	2	734	82.5	8.62	11.2	4	protein metabolism;other metabolic processes	cytosol;nucleus;other cell component	other molecular function	Pf00240	22190	ENSMUSG00000008348	Ubc	E9QKI0; mmu:22190; P02248; P02249; P02250; P0CG50; P62991; Q29120; Q62317; Q64223; Q8VCH1; Q91887; Q91888; Q9CXY4; Q9CZM0; Q9D1R5; Q9D8D9; Q9ET23; Q9ET24; Q9Z0H9	DNA Replication; PPAR signaling pathway	Separation of Sister Chromatids; The role of GTSE1 in G2/M progression after G2 checkpoint; Aggrephagy; Downstream TCR signaling; FCERI mediated NF-kB activation; Neddylation; Asymmetric localization of PCP proteins; Degradation of AXIN; Hedgehog 'on' state; Ub-specific processing proteases; Regulation of RUNX3 expression and activity; Antigen processing: Ubiquitination & Proteasome degradation; …	138	0	1.433	0.0252146	1.07972e+08	1.54674e+08	9.84736e+07	110078221	1.26826e+08	150179317	High	High	High	High	1	Acetyl [K33; K109; K185; K261; K337; K413; K489; K565; K641]
FALSE	High	Master Protein	P62242	40S ribosomal protein S8 OS=Mus musculus OX=10090 GN=Rps8 PE=1 SV=2	0	13.591	19	3	11	3	208	24.2	10.32	16.73	3	protein metabolism;RNA metabolism OR transcription;other metabolic processes	other membranes;cytosol;ER/Golgi;translational apparatus;other cell component	other molecular function	Pf01201	20116	ENSMUSG00000047675	Rps8	mmu:20116; P09058; P62242; Q8C2G6	Cytoplasmic Ribosomal Proteins	L13a-mediated translational silencing of Ceruloplasmin expression; SRP-dependent cotranslational protein targeting to membrane; Major pathway of rRNA processing in the nucleolus and cytosol; Formation of a pool of free 40S subunits; GTP hydrolysis and joining of the 60S ribosomal subunit; Nonsense Mediated Decay (NMD) independent of the Exon Junction Complex (EJC); Nonsense Mediated Decay (NMD) e…	11	0	2.045	0.0151307	1.10207e+07	2.25346e+07	1.02323e+07	11036884	1.78413e+07	2.266e+07	High	High	High	High	1
FALSE	High	Master Protein	Q91V41	Ras-related protein Rab-14 OS=Mus musculus OX=10090 GN=Rab14 PE=1 SV=3	0	13.563	17	4	18	3	215	23.9	6.21	20.9	4	cell organization and biogenesis;stress response;transport;signal transduction;other biological processes	plasma membrane;other membranes;cytosol;ER/Golgi;other cytoplasmic organelle;other cell component	cytoskeletal activity;other molecular function	Pf00071	68365	ENSMUSG00000026878	Rab14	mmu:68365; Q91V41	Focal Adhesion-PI3K-Akt-mTOR-signaling pathway	Neutrophil degranulation; RAB geranylgeranylation; RAB GEFs exchange GTP for GDP on RABs; Synthesis of PIPs at the plasma membrane	5	1	1.293	0.404914	4.62476e+07	5.97919e+07	3.61821e+07	5.49645e+07	4.98354e+07	57112817	Medium	High	High	High	1
FALSE	High	None	P21550	Beta-enolase OS=Mus musculus OX=10090 GN=Eno3 PE=1 SV=3	0	13.448	7	2	10	2	434	47	7.18	9.81	2	other metabolic processes;other biological processes	plasma membrane;other membranes;cytosol	other molecular function	Pf00113, Pf03952	13808	ENSMUSG00000060600	Eno3	mmu:13808; P21550	Glycolysis and Gluconeogenesis	Gluconeogenesis; Glycolysis	3	0	1.793	0.0697993	1.90079e+07	3.40719e+07	1.8729e+07	1.79371e+07	2.97793e+07	3.10359e+07	High	High	High	High	1
FALSE	High	Master Protein	P27659	60S ribosomal protein L3 OS=Mus musculus OX=10090 GN=Rpl3 PE=1 SV=3	0	13.378	8	2	9	2	403	46.1	10.21	10.62	2	cell organization and biogenesis;protein metabolism;other metabolic processes;other biological processes	cytosol;translational apparatus;nucleus;other cell component	nucleic acid binding activity;other molecular function		27367	ENSMUSG00000060036	Rpl3	mmu:27367; O89071; P27659; Q91VJ6	Cytoplasmic Ribosomal Proteins	L13a-mediated translational silencing of Ceruloplasmin expression; SRP-dependent cotranslational protein targeting to membrane; Major pathway of rRNA processing in the nucleolus and cytosol; Formation of a pool of free 40S subunits; GTP hydrolysis and joining of the 60S ribosomal subunit; Nonsense Mediated Decay (NMD) independent of the Exon Junction Complex (EJC); Nonsense Mediated Decay (NMD) e…	8	0	1.852	0.0582565	1.62575e+07	3.01147e+07	1.73606e+07	14155919	26265760	27488761	High	High	High	High	1
FALSE	High	Master Protein	P18872	Guanine nucleotide-binding protein G(o) subunit alpha OS=Mus musculus OX=10090 GN=Gnao1 PE=1 SV=3	0	13.364	10	3	16	1	354	40.1	5.53	25.57	3	cell organization and biogenesis;stress response;developmental processes;signal transduction;other biological processes	plasma membrane;other membranes;other cell component	signal transduction activity or receptor binding;other molecular function		14681	ENSMUSG00000031748	Gnao1	mmu:14681; P18872; P18873	G Protein Signaling Pathways; Calcium Regulation in the Cardiac Cell	Ca2+ pathway	3	0	1.275	0.128666	3.64067e+06	4.64093e+06	3.43565e+06	3.58716e+06	3.50756e+06	4888683	High	Peak Found	Peak Found	Peak Found	1
FALSE	High	Master Protein	Q62470	Integrin alpha-3 OS=Mus musculus OX=10090 GN=Itga3 PE=1 SV=1	0	13.29	3	3	9	3	1053	116.7	6.57	3.86	3	cell adhesion;cell organization and biogenesis;developmental processes;signal transduction;other biological processes	plasma membrane;other membranes;other cell component	signal transduction activity or receptor binding;other molecular function	Pf01839, Pf08441	16400	ENSMUSG00000001507	Itga3	mmu:16400; Q08441; Q08442; Q5SWA8; Q5SWB9; Q62470; Q6P6I1	Primary Focal Segmental Glomerulosclerosis FSGS; Focal Adhesion-PI3K-Akt-mTOR-signaling pathway; Integrin-mediated Cell Adhesion; Focal Adhesion	Integrin cell surface interactions; Laminin interactions; Basigin interactions; MET activates PTK2 signaling	8	0	0.9	0.908444	2.49681e+07	2.24603e+07	4.76851e+07	12155866	25493268	1.5754e+07	High	High	High	High	1
FALSE	High	Master Protein	Q3U7R1	Extended synaptotagmin-1 OS=Mus musculus OX=10090 GN=Esyt1 PE=1 SV=2	0	13.261	3	2	8	2	1092	121.5	5.95	8.95	2	cell organization and biogenesis;transport	plasma membrane;other membranes;ER/Golgi	other molecular function	Pf17047	23943	ENSMUSG00000025366	Esyt1	mmu:23943; Q3U7R1; Q8C8R1; Q91X62; Q9CVH0; Q9Z1X5; Q9Z1X6		RAC1 GTPase cycle; RHOG GTPase cycle; RAC2 GTPase cycle; RAC3 GTPase cycle; RHOF GTPase cycle; RHOD GTPase cycle; Glycosphingolipid metabolism	7	0	1.952	0.0617784	8.3006e+06	1.62038e+07	8.60218e+06	7447461	13244260	15783117	High	High	High	High	1	Acetyl [N-Term]
FALSE	High	None	P57722	Poly(rC)-binding protein 3 OS=Mus musculus OX=10090 GN=Pcbp3 PE=1 SV=3	0	13.222	8	2	12	0	371	39.3	7.52	1.89	2	other biological processes	nucleus;other cell component	nucleic acid binding activity;other molecular function	Pf00013	59093	ENSMUSG00000001120	Pcbp3	mmu:59093; P57722; Q8BSB0; Q8C544	mRNA processing		1	0	1.532	0.0310941	1.20717e+07	1.84889e+07	1.09607e+07	1.23623e+07	15580804	1.74671e+07	Not Found	Not Found	Not Found	Not Found	2
FALSE	High	Master Protein	Q99JY3	GTPase IMAP family member 4 OS=Mus musculus OX=10090 GN=Gimap4 PE=1 SV=2	0	13.206	14	4	15	4	328	38	6.23	4.57	4		cytosol	other molecular function	Pf04548	107526	ENSMUSG00000054435	Gimap4	D3YTN4; mmu:107526; Q99JY3			0	0	1.5	0.0372574	2.98395e+07	4.47494e+07	27917629	29655277	3.70876e+07	4.29865e+07	High	Medium	High	High	1
FALSE	High	Master Protein	P49817	Caveolin-1 OS=Mus musculus OX=10090 GN=Cav1 PE=1 SV=1	0	13.119	24	4	22	4	178	20.5	6.02	14.19	4	cell-cell signaling;cell organization and biogenesis;other metabolic processes;stress response;transport;developmental processes;signal transduction;other biological processes	plasma membrane;other membranes;cytosol;mitochondrion;ER/Golgi;other cytoplasmic organelle;other cell component	signal transduction activity or receptor binding;enzyme regulator activity;other molecular function		12389	ENSMUSG00000007655	Cav1	mmu:12389; P49817; Q8C1X7; Q8CBP4; Q9QYH3; Q9QYH4	TNF-alpha NF-kB Signaling Pathway; EGFR1 Signaling Pathway; Integrin-mediated Cell Adhesion; Focal Adhesion	Extra-nuclear estrogen signaling; RHOH GTPase cycle; VEGFR2 mediated vascular permeability; CDC42 GTPase cycle; RAC1 GTPase cycle; RHOA GTPase cycle; RHOB GTPase cycle; RHOC GTPase cycle; RHOG GTPase cycle; RND2 GTPase cycle; RAC2 GTPase cycle; RAC3 GTPase cycle; RND3 GTPase cycle; RND1 GTPase cycle; RHOF GTPase cycle; RHOQ GTPase cycle; RHOD GTPase cycle; Basigin interactions; Disassembly of the…	25	0	1.054	0.499839	8.82201e+07	9.2993e+07	8.2041e+07	88206690	7.0149e+07	98144674	High	High	High	High	1
FALSE	High	Master Protein	Q9CZY3	Ubiquitin-conjugating enzyme E2 variant 1 OS=Mus musculus OX=10090 GN=Ube2v1 PE=1 SV=1	0	13.073	33	4	17	4	147	16.3	7.96	17.53	4	protein metabolism;DNA metabolism;other metabolic processes;stress response;other biological processes	nucleus;other cell component	other molecular function		66589	ENSMUSG00000078923	Ube2v1	A2A467; mmu:66589; Q8VEB5; Q9CZY3; Q9ERI7		Aggrephagy; Downstream TCR signaling; FCERI mediated NF-kB activation; Antigen processing: Ubiquitination & Proteasome degradation; CLEC7A (Dectin-1) signaling; NOD1/2 Signaling Pathway; IKK complex recruitment mediated by RIP1; activated TAK1 mediates p38 MAPK activation; TAK1 activates NFkB by phosphorylation and activation of IKKs complex; IRAK1 recruits IKK complex; IRAK1 recruits IKK complex…	13	0	1.728	0.0439133	2.31714e+07	4.00288e+07	2.29176e+07	2.17837e+07	3.1733e+07	4.01996e+07	High	High	High	High	1	Met-loss+Acetyl [N-Term]
FALSE	High	Master Protein	P46735	Unconventional myosin-Ib OS=Mus musculus OX=10090 GN=Myo1b PE=1 SV=3	0	13.028	5	5	12	5	1107	128.5	9.26	10.13	5	cell organization and biogenesis;transport;other biological processes	plasma membrane;other membranes;cytoskeleton;other cytoplasmic organelle;other cell component	cytoskeletal activity;other molecular function	Pf00063, Pf00612, Pf06017	17912	ENSMUSG00000018417	Myo1b	mmu:17912; P46735; P70244; Q80VD8			0	0	1.13	0.262837	2.22378e+07	2.51374e+07	19979401	2.30143e+07	19770237	2.54458e+07	High	High	High	High	1
FALSE	High	Master Protein	P62751	60S ribosomal protein L23a OS=Mus musculus OX=10090 GN=Rpl23a PE=1 SV=1	0	12.843	21	3	8	3	156	17.7	10.45	6.03	3	cell organization and biogenesis;protein metabolism;other metabolic processes	cytosol;translational apparatus;nucleus	nucleic acid binding activity;other molecular function		268449	ENSMUSG00000058546	Rpl23a	mmu:268449; P29316; P39024; P62751; Q92774	Cytoplasmic Ribosomal Proteins	L13a-mediated translational silencing of Ceruloplasmin expression; SRP-dependent cotranslational protein targeting to membrane; Major pathway of rRNA processing in the nucleolus and cytosol; Formation of a pool of free 40S subunits; GTP hydrolysis and joining of the 60S ribosomal subunit; Nonsense Mediated Decay (NMD) independent of the Exon Junction Complex (EJC); Nonsense Mediated Decay (NMD) e…	8	0	2.239	0.0126746	1.72672e+07	3.8661e+07	1.7518e+07	1.58256e+07	32826775	3.62498e+07	High	Peak Found	High	High	1
FALSE	High	Master Protein	Q9DB20	ATP synthase subunit O, mitochondrial OS=Mus musculus OX=10090 GN=Atp5po PE=1 SV=1	0	12.826	17	3	14	3	213	23.3	9.99	18.57	3	other metabolic processes;transport;other biological processes	plasma membrane;other membranes;mitochondrion;other cell component	transporter activity;other molecular function	Pf00213	28080	ENSMUSG00000022956	Atp5po	mmu:28080; Q9DB20	Oxidative phosphorylation; Electron Transport Chain	Formation of ATP by chemiosmotic coupling; Cristae formation	4	0	1.996	0.0456652	3.00402e+07	5.99658e+07	2.85866e+07	2.93522e+07	50177603	5.70538e+07	High	High	High	High	1
FALSE	High	Master Protein	P51437	Cathelicidin antimicrobial peptide OS=Mus musculus OX=10090 GN=Camp PE=1 SV=2	0	12.811	20	2	9	2	172	19.4	8.68	6.6	2	stress response;other biological processes	non-structural extracellular;other cell component	other molecular function	Pf12153	12796	ENSMUSG00000038357	Camp	mmu:12796; P51437; Q0VB78		Neutrophil degranulation; Antimicrobial peptides	2	0	0.597	0.251228	4.82838e+06	2.88147e+06	5748438	3.77095e+06	2.19177e+06	3015927	High	High	High	High	1
FALSE	High	Master Protein	Q9DBG3	AP-2 complex subunit beta OS=Mus musculus OX=10090 GN=Ap2b1 PE=1 SV=1	0	12.704	8	6	15	6	937	104.5	5.38	0	6	cell organization and biogenesis;other metabolic processes;transport;developmental processes;other biological processes	plasma membrane;other membranes;other cell component	other molecular function	Pf02883	71770	ENSMUSG00000035152	Ap2b1	mmu:71770; Q80XJ4; Q9DBG3		Recycling pathway of L1; MHC class II antigen presentation; Cargo recognition for clathrin-mediated endocytosis; LDL clearance; Retrograde neurotrophin signalling; WNT5A-dependent internalization of FZD4; WNT5A-dependent internalization of FZD2, FZD5 and ROR2; VLDLR internalisation and degradation; Trafficking of GluR2-containing AMPA receptors	10	0	1.631	0.104633	2.65726e+07	4.33453e+07	2.23023e+07	2.94385e+07	3.70091e+07	4.04168e+07	Low	Medium	High	High	1
FALSE	High	Master Protein	P29341	Polyadenylate-binding protein 1 OS=Mus musculus OX=10090 GN=Pabpc1 PE=1 SV=2	0	12.697	9	5	14	5	636	70.6	9.5	0	5	RNA metabolism OR transcription;other metabolic processes;other biological processes	cytosol;nucleus;other cell component	nucleic acid binding activity;other molecular function	Pf00076	18458	ENSMUSG00000022283	Pabpc1	mmu:18458; P29341; Q99L36	Translation Factors; mRNA processing	AUF1 (hnRNP D0) binds and destabilizes mRNA; L13a-mediated translational silencing of Ceruloplasmin expression; Nonsense Mediated Decay (NMD) independent of the Exon Junction Complex (EJC); Nonsense Mediated Decay (NMD) enhanced by the Exon Junction Complex (EJC); Translation initiation complex formation; Deadenylation of mRNA	8	0	1.735	0.170426	2.66023e+07	4.61637e+07	2.12363e+07	3.09855e+07	38809221	4.37173e+07	High	High	High	High	1
FALSE	High	Master Protein	P19973	Lymphocyte-specific protein 1 OS=Mus musculus OX=10090 GN=Lsp1 PE=1 SV=2	0	12.672	19	3	3	3	330	36.7	4.82	0	3	cell organization and biogenesis;stress response;signal transduction;other biological processes	plasma membrane;other membranes	cytoskeletal activity		16985	ENSMUSG00000018819	Lsp1	A2A6J5; A2A6J6; mmu:16985; P19973; P97339; Q04950; Q62022; Q62023; Q62024; Q8CD28; Q99L65			0	0	2.75	0.0149533	4.15184e+06	1.14164e+07	4.29562e+06	3.73124e+06	8.30008e+06	1.25016e+07	Peak Found	Peak Found	High	High	1
FALSE	High	None	P28666	Murinoglobulin-2 OS=Mus musculus OX=10090 GN=Mug2 PE=1 SV=2	0	12.667	5	6	20	6	1451	162.3	6.74	16.64	6	other biological processes	non-structural extracellular	enzyme regulator activity;other molecular function	Pf00207, Pf01835, Pf07677, Pf07678, Pf07703, Pf17789, Pf17791	17837	ENSMUSG00000030131	Mug2	mmu:17837; P28666			0	0	0.394	0.163319	6.07636e+07	2.3971e+07	57708974	5.94896e+07	24358059	1.8781e+07	High	High	Medium	High	1
FALSE	High	Master Protein	P62874	Guanine nucleotide-binding protein G(I)/G(S)/G(T) subunit beta-1 OS=Mus musculus OX=10090 GN=Gnb1 PE=1 SV=3	0	12.638	13	4	21	4	340	37.4	6	14.2	4	cell cycle OR cell proliferation;stress response;developmental processes;signal transduction;other biological processes	plasma membrane;other membranes;other cell component	cytoskeletal activity;other molecular function	Pf00400	14688	ENSMUSG00000029064	Gnb1	mmu:14688; P04697; P04901; P62874	Estrogen signaling; Chemokine signaling pathway; G Protein Signaling Pathways; Focal Adhesion-PI3K-Akt-mTOR-signaling pathway; Myometrial Relaxation and Contraction Pathways; Calcium Regulation in the Cardiac Cell	G alpha (i) signalling events; Extra-nuclear estrogen signaling; G alpha (q) signalling events; Cooperation of PDCL (PhLP1) and TRiC/CCT in G-protein beta folding; Vasopressin regulates renal water homeostasis via Aquaporins; G alpha (12/13) signalling events; Thrombin signalling through proteinase activated receptors (PARs); Ca2+ pathway; G beta:gamma signalling through PLC beta; Presynaptic fun…	33	0	1.436	0.0829436	7.57158e+07	1.08751e+08	7.22872e+07	7.37409e+07	82466675	114175900	High	High	High	High	1
FALSE	High	Master Protein	Q9CXW4	60S ribosomal protein L11 OS=Mus musculus OX=10090 GN=Rpl11 PE=1 SV=4	0	12.553	15	2	11	2	178	20.2	9.6	14.62	2	cell organization and biogenesis;protein metabolism;RNA metabolism OR transcription;other metabolic processes;transport;other biological processes	cytosol;translational apparatus;nucleus;other cell component	signal transduction activity or receptor binding;enzyme regulator activity;nucleic acid binding activity;other molecular function	Pf00281, Pf00673	67025	ENSMUSG00000059291	Rpl11	mmu:67025; Q3TPE3; Q6ZWY0; Q9CXW4	Cytoplasmic Ribosomal Proteins; mRNA processing	L13a-mediated translational silencing of Ceruloplasmin expression; SRP-dependent cotranslational protein targeting to membrane; Major pathway of rRNA processing in the nucleolus and cytosol; Formation of a pool of free 40S subunits; GTP hydrolysis and joining of the 60S ribosomal subunit; Nonsense Mediated Decay (NMD) independent of the Exon Junction Complex (EJC); Nonsense Mediated Decay (NMD) e…	9	0	1.494	0.0813596	2.22017e+07	3.31721e+07	20217735	22669326	28696026	30528896	High	High	High	High	1	Met-loss+Acetyl [N-Term]
FALSE	High	None	P01900	H-2 class I histocompatibility antigen, D-D alpha chain OS=Mus musculus OX=10090 GN=H2-D1 PE=1 SV=1	0	12.534	10	4	12	0	365	41.1	6.65	4.81	4	other biological processes	non-structural extracellular;plasma membrane;other membranes;ER/Golgi;other cell component	signal transduction activity or receptor binding;other molecular function	Pf07654			H2-D1	P01900			0	0									Peak Found	High	High	High	0
FALSE	High	Master Protein	Q9D0F9	Phosphoglucomutase-1 OS=Mus musculus OX=10090 GN=Pgm1 PE=1 SV=4	0	12.425	8	4	13	4	562	61.4	6.57	6.51	4	other metabolic processes	cytosol;cytoskeleton;other cell component	other molecular function	Pf02878, Pf02879, Pf02880	72157	ENSMUSG00000025791; ENSMUSG00000116466	Pgm1	mmu:72157; Q3UGE3; Q922D6; Q9D0F9	Glucuronidation; Purine metabolism; Glycogen Metabolism	Neutrophil degranulation; Glycogen synthesis	5	0	2.153	0.0778036	9.99561e+06	2.15195e+07	9497209	9781826	1.88246e+07	1.95851e+07	Low	High	High	High	1
FALSE	High	Master Protein	P55264	Adenosine kinase OS=Mus musculus OX=10090 GN=Adk PE=1 SV=2	0	12.402	10	3	12	3	361	40.1	6.21	3.8	3	cell cycle OR cell proliferation;other metabolic processes;other biological processes	cytosol;nucleus;other cell component	kinase activity;other molecular function		11534	ENSMUSG00000039197	Adk	mmu:11534; P55264; Q6JAM3; Q91VJ3	Purine metabolism	Purine salvage	2	0	1.424	0.0218304	2.25267e+07	3.20892e+07	20979615	22490351	2.53712e+07	32311952	High	High	High	High	1	Met-loss+Acetyl [N-Term]
FALSE	High	Master Protein	E9PV24	Fibrinogen alpha chain OS=Mus musculus OX=10090 GN=Fga PE=1 SV=1	0	12.348	8	4	11	4	789	87.4	6.11	7.72	4	cell adhesion;cell organization and biogenesis;protein metabolism;other metabolic processes;stress response;other biological processes	non-structural extracellular;plasma membrane;other membranes;ER/Golgi;other cell component	signal transduction activity or receptor binding;other molecular function	Pf00147, Pf08702, Pf12160	14161	ENSMUSG00000028001	Fga	E9PV24; mmu:14161; Q99K47	Blood Clotting Cascade	Platelet degranulation ; MAP2K and MAPK activation; Integrin cell surface interactions; Regulation of Insulin-like Growth Factor (IGF) transport and uptake by Insulin-like Growth Factor Binding Proteins (IGFBPs); Post-translational protein phosphorylation; Common Pathway of Fibrin Clot Formation; GRB2:SOS provides linkage to MAPK signaling for Integrins ; p130Cas linkage to MAPK signaling for int…	11	0	0.532	0.169766	5.61029e+07	2.98321e+07	67136408	43592289	2.83092e+07	2.5028e+07	High	High	High	High	1
FALSE	High	Master Protein	Q8VHX6	Filamin-C OS=Mus musculus OX=10090 GN=Flnc PE=1 SV=3	0	12.33	2	6	16	1	2726	290.9	5.95	5.3	6	other biological processes	plasma membrane;other membranes;cytosol;cytoskeleton;other cell component	cytoskeletal activity;other molecular function	Pf00307, Pf00630	68794	ENSMUSG00000068699	Flnc	B2RY80; B9EKT2; mmu:68794; Q6PAI6; Q8VHX6; Q9JJ38		Cell-extracellular matrix interactions	1	0	1.842	0.0760371	3.04326e+06	5.60453e+06	2.92412e+06	2.94497e+06	4.12723e+06	6.05909e+06	Peak Found	Peak Found	Peak Found	High	1
FALSE	High	Master Protein	P62835	Ras-related protein Rap-1A OS=Mus musculus OX=10090 GN=Rap1a PE=1 SV=1	0	12.272	27	4	25	1	184	21	6.67	33.13	4	developmental processes;signal transduction;other biological processes	plasma membrane;other membranes;other cytoplasmic organelle;other cell component	enzyme regulator activity;other molecular function	Pf00071	109905	ENSMUSG00000068798	Rap1a	mmu:109905; P10113; P62835	Signaling of Hepatocyte Growth Factor Receptor; Chemokine signaling pathway; IL-3 Signaling Pathway; MAPK signaling pathway; Integrin-mediated Cell Adhesion; Focal Adhesion	Neutrophil degranulation; MAP2K and MAPK activation; GRB2:SOS provides linkage to MAPK signaling for Integrins ; p130Cas linkage to MAPK signaling for integrins; Rap1 signalling; ARMS-mediated activation; Glucagon-like Peptide-1 (GLP1) regulates insulin secretion; Frs2-mediated activation; MET activates RAP1 and RAC1	16	3	1.353	0.0490953	5.63633e+07	7.62846e+07	5.26111e+07	56145178	6.32368e+07	73264138	Peak Found	Peak Found	High	Peak Found	1
FALSE	High	Master Protein	Q9CQ19	Myosin regulatory light polypeptide 9 OS=Mus musculus OX=10090 GN=Myl9 PE=1 SV=3	0	12.229	24	4	19	1	172	19.8	4.92	16.81	4		cytoskeleton	cytoskeletal activity;other molecular function	Pf13405, Pf13833	98932	ENSMUSG00000067818	Myl9	mmu:98932; Q3TW15; Q80X77; Q9CQ19		Smooth Muscle Contraction; RHO GTPases activate PAKs	2	0	1.123	0.801816	4.90389e+06	5.50743e+06	5.0185e+06	4.45558e+06	6.28194e+06	3844067	Peak Found	Low	High	High	1	Acetyl [K151]
FALSE	High	Master Protein	O70435	Proteasome subunit alpha type-3 OS=Mus musculus OX=10090 GN=Psma3 PE=1 SV=3	0	12.202	16	4	11	4	255	28.4	5.44	15.64	4	protein metabolism;other metabolic processes;other biological processes	cytosol;nucleus;other cell component	other molecular function	Pf10584	19167	ENSMUSG00000060073	Psma3	mmu:19167; O70435	Proteasome Degradation	Downstream TCR signaling; FCERI mediated NF-kB activation; Neddylation; Asymmetric localization of PCP proteins; Degradation of AXIN; Hedgehog 'on' state; Ub-specific processing proteases; Regulation of RUNX3 expression and activity; Antigen processing: Ubiquitination & Proteasome degradation; Autodegradation of Cdh1 by Cdh1:APC/C; APC/C:Cdc20 mediated degradation of Securin; APC/C:Cdh1 mediated …	48	0	1.677	0.0166263	2.39203e+07	4.01147e+07	22207756	2.39566e+07	33256734	38522542	High	High	High	High	1
FALSE	High	Master Protein	O35887	Calumenin OS=Mus musculus OX=10090 GN=Calu PE=1 SV=1	0	12.166	20	4	10	4	315	37	4.67	0	4	other biological processes	non-structural extracellular;other membranes;cytosol;ER/Golgi;other cell component	enzyme regulator activity;other molecular function	Pf13202, Pf13833	12321	ENSMUSG00000029767	Calu	mmu:12321; O35887		Regulation of Insulin-like Growth Factor (IGF) transport and uptake by Insulin-like Growth Factor Binding Proteins (IGFBPs); Post-translational protein phosphorylation	2	0	1.652	0.011892	1.74248e+07	2.87781e+07	1.59311e+07	17720954	22252378	29630212	High	Medium	High	High	1	Phospho [Y47(100)]
FALSE	High	Master Protein	Q3V3R4	Integrin alpha-1 OS=Mus musculus OX=10090 GN=Itga1 PE=1 SV=2	0	12.158	4	4	12	4	1179	130.7	6.2	5.48	4	cell adhesion;cell organization and biogenesis;developmental processes;signal transduction;other biological processes	plasma membrane;other membranes;other cell component	signal transduction activity or receptor binding;other molecular function	Pf00092, Pf01839, Pf08441	109700	ENSMUSG00000042284	Itga1	F8VQN5; mmu:109700; Q3V3R4	Signaling of Hepatocyte Growth Factor Receptor; Regulation of Actin Cytoskeleton; Integrin-mediated Cell Adhesion	Smooth Muscle Contraction; Integrin cell surface interactions	5	0	1.003	0.995692	2.45578e+07	2.46289e+07	2.29635e+07	24419587	30056020	1.60674e+07	High	High	High	High	1
FALSE	High	Master Protein	Q61147	Ceruloplasmin OS=Mus musculus OX=10090 GN=Cp PE=1 SV=2	0	12.129	5	4	12	4	1061	121.1	5.85	8.87	4	transport;other biological processes	non-structural extracellular;plasma membrane;other membranes	other molecular function	Pf00394, Pf07731, Pf07732	12870	ENSMUSG00000003617	Cp	mmu:12870; Q61147; Q6P5C8		Regulation of Insulin-like Growth Factor (IGF) transport and uptake by Insulin-like Growth Factor Binding Proteins (IGFBPs); Post-translational protein phosphorylation; Iron uptake and transport; Metal ion SLC transporters	4	0	1.485	0.217988	1.70052e+07	2.52561e+07	1.91379e+07	1.40497e+07	2.31517e+07	2.1935e+07	High	High	High	High	1
FALSE	High	Master Protein	Q9CPV4	Glyoxalase domain-containing protein 4 OS=Mus musculus OX=10090 GN=Glod4 PE=1 SV=1	0	12.128	14	3	8	3	298	33.3	5.47	12.73	3					67201	ENSMUSG00000017286	Glod4	mmu:67201; Q3UUS8; Q9CPV4; Q9CY26; Q9D9F5			0	0	1.358	0.0729305	1.49798e+07	2.03465e+07	1.4928e+07	1.39767e+07	1.6454e+07	2.00307e+07	High	High	High	High	1
FALSE	High	Master Protein	P62827	GTP-binding nuclear protein Ran OS=Mus musculus OX=10090 GN=Ran PE=1 SV=3	0	12.086	15	3	31	3	216	24.4	7.49	56.72	3	cell cycle OR cell proliferation;cell organization and biogenesis;other metabolic processes;transport;developmental processes;other biological processes	cytosol;cytoskeleton;nucleus;other cytoplasmic organelle;other cell component	other molecular function		19384	ENSMUSG00000029430	Ran	mmu:19384; P17080; P28746; P28747; P62827; Q3U954; Q811M2; Q86V08; Q9CSP3; Q9CWI7; Q9CZA2; Q9UDJ5; Q9UEU9		Transcriptional regulation by small RNAs; Postmitotic nuclear pore complex (NPC) reformation; Regulation of cholesterol biosynthesis by SREBP (SREBF)	3	0	1.339	0.181957	7.06506e+07	9.45743e+07	65561420	70791358	82756616	86046004	High	High	High	High	1	Met-loss+Acetyl [N-Term]
FALSE	High	Master Protein	Q69ZN7	Myoferlin OS=Mus musculus OX=10090 GN=Myof PE=1 SV=2	0	12.078	3	4	5	4	2048	233.2	6.16	2.03	4	cell organization and biogenesis;other metabolic processes;stress response;other biological processes	plasma membrane;other membranes;nucleus;other cell component	other molecular function		226101	ENSMUSG00000048612	Myof	mmu:226101; Q69ZN7; Q7TMG0; Q80V33; Q8BU64; Q8BU70; Q8BUC1; Q8BVY6; Q8C0D1; Q8R3B4			0	0	2.528	0.00550732	8.05589e+06	2.03681e+07	7956003	7.58455e+06	1.70242e+07	19400843	Peak Found	High	High	High	1
FALSE	High	Master Protein	P16125	L-lactate dehydrogenase B chain OS=Mus musculus OX=10090 GN=Ldhb PE=1 SV=2	0	12.01	12	3	20	2	334	36.5	6.05	10.83	3	other metabolic processes	other membranes;cytosol	other molecular function	Pf00056	16832	ENSMUSG00000030246	Ldhb	mmu:16832; P16125; Q545Y4	Glycolysis and Gluconeogenesis	Pyruvate metabolism	2	0	1.608	0.0662337	2.03778e+07	3.27616e+07	18833218	20501510	28054508	30458853	High	High	High	High	1
FALSE	High	None	Q8BFZ3	Beta-actin-like protein 2 OS=Mus musculus OX=10090 GN=Actbl2 PE=1 SV=1	0	12.001	5	2	19	0	376	42	5.49	30.93	2	cell organization and biogenesis;developmental processes;other biological processes	other membranes;cytoskeleton;nucleus;other cell component	cytoskeletal activity;other molecular function	Pf00022	238880	ENSMUSG00000055194	Actbl2	mmu:238880; Q8BFZ3			0	0	2.003	0.116256	8.87368e+07	1.77773e+08	8.02879e+07	9.11915e+07	120986621	207960325	Not Found	Not Found	Not Found	Not Found	1
FALSE	High	Master Protein Rejected	Q9JI91	Alpha-actinin-2 OS=Mus musculus OX=10090 GN=Actn2 PE=1 SV=2	0	11.988	4	3	8	0	894	103.8	5.45	5.21	3	cell adhesion;cell organization and biogenesis;developmental processes;signal transduction;other biological processes	plasma membrane;other membranes;cytoskeleton;other cell component	cytoskeletal activity;other molecular function	Pf00307, Pf00435, Pf08726	11472	ENSMUSG00000052374	Actn2	G3UW84; mmu:11472; Q9JI91		Platelet degranulation ; Striated Muscle Contraction; RAF/MAP kinase cascade; Unblocking of NMDA receptors, glutamate binding and activation	4	0									Peak Found	High	Medium	High	0
FALSE	High	Master Protein	P14602	Heat shock protein beta-1 OS=Mus musculus OX=10090 GN=Hspb1 PE=1 SV=3	0	11.984	19	4	26	4	209	23	6.55	31.97	4	stress response;transport;signal transduction;other biological processes	plasma membrane;other membranes;cytoskeleton;nucleus;other cell component	enzyme regulator activity;other molecular function	Pf00011	15507	ENSMUSG00000004951	Hspb1	mmu:15507; P14602	TNF-alpha NF-kB Signaling Pathway; p38 MAPK Signaling Pathway; IL-3 Signaling Pathway; IL-6 signaling Pathway; MAPK signaling pathway; FAS pathway and Stress induction of HSP regulation	MAPK6/MAPK4 signaling; AUF1 (hnRNP D0) binds and destabilizes mRNA; VEGFA-VEGFR2 Pathway; Extra-nuclear estrogen signaling	10	0	0.907	0.599511	6.05965e+07	5.49514e+07	50315557	6.78563e+07	45689948	52616787	High	High	High	High	1
FALSE	High	Master Protein	P97372	Proteasome activator complex subunit 2 OS=Mus musculus OX=10090 GN=Psme2 PE=1 SV=4	0	11.957	13	3	8	3	239	27	5.76	3.84	3	other biological processes	nucleus;other cell component	other molecular function	Pf02252	19188; 621823	ENSMUSG00000078153; ENSMUSG00000079197; ENSMUSG00000116285	Psme2	mmu:19188; mmu:621823; O35562; P97372	Proteasome Degradation	Downstream TCR signaling; FCERI mediated NF-kB activation; Neddylation; Asymmetric localization of PCP proteins; Degradation of AXIN; Hedgehog 'on' state; Ub-specific processing proteases; Regulation of RUNX3 expression and activity; Antigen processing: Ubiquitination & Proteasome degradation; Autodegradation of Cdh1 by Cdh1:APC/C; APC/C:Cdc20 mediated degradation of Securin; APC/C:Cdh1 mediated …	48	0	1.955	0.00485412	2.38022e+07	4.65232e+07	2.34088e+07	22503643	3.59149e+07	47978984	High	High	High	High	1
FALSE	High	Master Protein	Q9Z0N1	Eukaryotic translation initiation factor 2 subunit 3, X-linked OS=Mus musculus OX=10090 GN=Eif2s3x PE=1 SV=2	0	11.941	9	3	9	3	472	51	8.4	7.42	3	cell organization and biogenesis;protein metabolism;other metabolic processes;other biological processes	cytosol;other cell component	nucleic acid binding activity;other molecular function	Pf00009, Pf03144, Pf09173	26905	ENSMUSG00000035150	Eif2s3x	mmu:26905; Q9Z0N1	Translation Factors	ABC-family proteins mediated transport; L13a-mediated translational silencing of Ceruloplasmin expression; GTP hydrolysis and joining of the 60S ribosomal subunit; Translation initiation complex formation; Formation of the ternary complex, and subsequently, the 43S complex; Ribosomal scanning and start codon recognition; Recycling of eIF2:GDP; PERK regulates gene expression	9	0	2.048	0.0357637	7.31654e+06	1.49878e+07	6.61649e+06	7.52283e+06	1.20643e+07	1.48239e+07	Medium	High	High	High	1	Met-loss+Acetyl [N-Term]
FALSE	High	None	Q6PIC6	Sodium/potassium-transporting ATPase subunit alpha-3 OS=Mus musculus OX=10090 GN=Atp1a3 PE=1 SV=1	0	11.888	3	3	15	3	1013	111.6	5.41	6.23	3	cell organization and biogenesis;transport;developmental processes;signal transduction;other biological processes	plasma membrane;other membranes;ER/Golgi;nucleus;other cell component	signal transduction activity or receptor binding;transporter activity;other molecular function	Pf00122, Pf00689, Pf00690, Pf13246	232975	ENSMUSG00000040907	Atp1a3	mmu:232975; Q6PIC6		Ion homeostasis; Ion transport by P-type ATPases	2	0	1.722	0.0108789	2.40328e+07	4.13952e+07	21910032	24511188	3.4213e+07	39874607	High	High	High	High	1
FALSE	High	None	Q6PIE5	Sodium/potassium-transporting ATPase subunit alpha-2 OS=Mus musculus OX=10090 GN=Atp1a2 PE=1 SV=1	0	11.888	3	3	15	3	1020	112.1	5.55	6.23	3	other metabolic processes;stress response;transport;developmental processes;other biological processes	plasma membrane;other membranes;other cytoplasmic organelle;other cell component	transporter activity;other molecular function	Pf00689, Pf00690, Pf13246	98660	ENSMUSG00000007097	Atp1a2	mmu:98660; Q6PIE5; Q80UZ8		Ion homeostasis; Ion transport by P-type ATPases	2	0	1.722	0.0108789	2.40328e+07	4.13952e+07	21910032	24511188	3.4213e+07	39874607	High	High	High	High	1
FALSE	High	None	Q9DC51	Guanine nucleotide-binding protein G(i) subunit alpha OS=Mus musculus OX=10090 GN=Gnai3 PE=1 SV=3	0	11.824	9	3	19	1	354	40.5	5.69	27.26	3	cell cycle OR cell proliferation;cell organization and biogenesis;other metabolic processes;transport;developmental processes;signal transduction;other biological processes	plasma membrane;other membranes;cytoskeleton;ER/Golgi;other cell component	signal transduction activity or receptor binding;other molecular function		14679	ENSMUSG00000000001	Gnai3	A2AE36; mmu:14679; Q3TGV1; Q61019; Q9DC51	Chemokine signaling pathway; G Protein Signaling Pathways; Calcium Regulation in the Cardiac Cell; Signal Transduction of S1P Receptor	G alpha (i) signalling events; Extra-nuclear estrogen signaling; ADP signalling through P2Y purinoceptor 12; Adenylate cyclase inhibitory pathway	8	0	1.136	0.394269	6.40344e+07	7.27187e+07	56481941	67501769	63355073	66450525	High	High	High	High	1
FALSE	High	None	B2RSH2	Guanine nucleotide-binding protein G(i) subunit alpha-1 OS=Mus musculus OX=10090 GN=Gnai1 PE=1 SV=1	0	11.824	9	3	19	1	354	40.3	5.97	27.26	3	cell cycle OR cell proliferation;signal transduction;other biological processes	plasma membrane;other membranes;cytoskeleton;nucleus;other cell component	signal transduction activity or receptor binding;other molecular function		14677	ENSMUSG00000057614	Gnai1	B2RSH2; mmu:14677	Chemokine signaling pathway; G Protein Signaling Pathways; Calcium Regulation in the Cardiac Cell; Signal Transduction of S1P Receptor	G alpha (i) signalling events; Adenylate cyclase inhibitory pathway; ADP signalling through P2Y purinoceptor 12; Adrenaline,noradrenaline inhibits insulin secretion; Extra-nuclear estrogen signaling	9	0	1.136	0.394269	6.40344e+07	7.27187e+07	56481941	67501769	63355073	66450525	High	High	High	High	1
FALSE	High	Master Protein Candidate	Q91V92	ATP-citrate synthase OS=Mus musculus OX=10090 GN=Acly PE=1 SV=1	0	11.815	6	5	13	5	1091	119.7	7.44	4.03	5	other metabolic processes	plasma membrane;other membranes;cytosol;nucleus	other molecular function	Pf00285, Pf02629	104112	ENSMUSG00000020917	Acly	mmu:104112; Q91V92	Fatty Acid Biosynthesis	Neutrophil degranulation; Fatty acyl-CoA biosynthesis	3	0	1.551	0.0724618	1.85605e+07	2.87875e+07	18305929	1.74979e+07	24813824	2.65889e+07	High	High	High	High	1
FALSE	High	Master Protein	Q99JY9	Actin-related protein 3 OS=Mus musculus OX=10090 GN=Actr3 PE=1 SV=3	0	11.775	12	4	14	3	418	47.3	5.88	10.24	4	cell cycle OR cell proliferation;cell organization and biogenesis;stress response;developmental processes;other biological processes	other membranes;cytoskeleton;ER/Golgi;nucleus;other cell component	cytoskeletal activity;other molecular function	Pf00022	74117	ENSMUSG00000026341	Actr3	mmu:74117; Q99JY9; Q9DC56		Clathrin-mediated endocytosis; EPHB-mediated forward signaling; Regulation of actin dynamics for phagocytic cup formation; RHO GTPases Activate WASPs and WAVEs	4	1	2.121	0.0189589	2.83963e+07	6.02264e+07	25813139	2.90457e+07	5.13884e+07	56194813	High	High	High	High	1	Acetyl [K361]
FALSE	High	Master Protein	P61027	Ras-related protein Rab-10 OS=Mus musculus OX=10090 GN=Rab10 PE=1 SV=1	0	11.717	17	3	32	1	200	22.5	8.38	45.13	3	cell cycle OR cell proliferation;cell organization and biogenesis;transport;developmental processes;other biological processes	plasma membrane;other membranes;cytoskeleton;ER/Golgi;other cytoplasmic organelle;other cell component	cytoskeletal activity;other molecular function	Pf00071	19325	ENSMUSG00000020671	Rab10	mmu:19325; O88386; P61027; Q9D7X6	Focal Adhesion-PI3K-Akt-mTOR-signaling pathway	Neutrophil degranulation; RAB geranylgeranylation; RAB GEFs exchange GTP for GDP on RABs	4	1	1.543	0.137919	2.98598e+07	4.60621e+07	2.72691e+07	30401848	41203761	40995633	High	Peak Found	High	High	1
FALSE	High	Master Protein	Q9Z0U1	Tight junction protein ZO-2 OS=Mus musculus OX=10090 GN=Tjp2 PE=1 SV=2	0	11.652	6	5	14	5	1167	131.2	6.79	4.42	5	cell adhesion;cell organization and biogenesis;transport;signal transduction;other biological processes	plasma membrane;other membranes;nucleus;other cell component	other molecular function	Pf00595, Pf00625, Pf07653	21873	ENSMUSG00000024812	Tjp2	mmu:21873; Q8K210; Q9Z0U1		RHOA GTPase cycle; RHOB GTPase cycle; RHOC GTPase cycle; Signaling by Hippo; Apoptotic cleavage of cell adhesion proteins	5	0	1.547	0.0256623	1.63242e+07	2.52533e+07	16030109	15457075	2.03658e+07	24930063	High	High	High	High	1
FALSE	High	Master Protein	P80318	T-complex protein 1 subunit gamma OS=Mus musculus OX=10090 GN=Cct3 PE=1 SV=1	0	11.645	7	3	13	3	545	60.6	6.7	15.44	3	cell organization and biogenesis;transport;other biological processes	plasma membrane;other membranes;cytosol;cytoskeleton;other cell component	other molecular function		12462	ENSMUSG00000001416	Cct3	mmu:12462; P80318		Cooperation of PDCL (PhLP1) and TRiC/CCT in G-protein beta folding; Association of TriC/CCT with target proteins during biosynthesis; BBSome-mediated cargo-targeting to cilium	3	0	1.517	0.350397	2.80796e+07	4.25891e+07	2.07052e+07	3.54078e+07	2.68866e+07	5.37089e+07	High	High	High	High	1	Acetyl [N-Term]
FALSE	High	Master Protein	Q64518	Sarcoplasmic/endoplasmic reticulum calcium ATPase 3 OS=Mus musculus OX=10090 GN=Atp2a3 PE=1 SV=3	0	11.636	4	3	4	1	1038	113.6	5.85	3.05	3											0	0	1.138	0.597247	4.35857e+06	4.96124e+06	4.05636e+06	4354607	4714622	4156432	High	High	Peak Found	Peak Found	1
FALSE	High	Master Protein	P30681	High mobility group protein B2 OS=Mus musculus OX=10090 GN=Hmgb2 PE=1 SV=3	0	11.554	24	4	12	3	210	24.1	7.31	5.35	4	cell organization and biogenesis;DNA metabolism;other metabolic processes;stress response;developmental processes;signal transduction;other biological processes	non-structural extracellular;nucleus;other cell component	signal transduction activity or receptor binding;nucleic acid binding activity;other molecular function	Pf00505, Pf09011	97165	ENSMUSG00000054717	Hmgb2	mmu:97165; P30681; Q3UXT1; Q9EQD5		Apoptosis induced DNA fragmentation	1	0	0.905	0.469351	1.96163e+08	1.77507e+08	199337717	179490081	129320229	193978234	High	High	High	High	1
FALSE	High	Master Protein	P35279	Ras-related protein Rab-6A OS=Mus musculus OX=10090 GN=Rab6a PE=1 SV=4	0	11.435	18	3	18	2	208	23.6	5.54	20.9	3	protein metabolism;other metabolic processes;transport;other biological processes	other membranes;cytosol;ER/Golgi;other cell component	enzyme regulator activity;cytoskeletal activity;other molecular function	Pf00071	19346	ENSMUSG00000030704	Rab6a	mmu:19346; P35279; Q542M6; Q8R2Z7; Q8VEE5; Q9JJD4		COPI-independent Golgi-to-ER retrograde traffic; Neutrophil degranulation; Retrograde transport at the Trans-Golgi-Network; RAB geranylgeranylation; RAB GEFs exchange GTP for GDP on RABs; TBC/RABGAPs	6	0	1.181	0.260854	1.60349e+07	1.89317e+07	14180218	16859642	15103315	18892720	High	High	High	High	1	Met-loss+Acetyl [N-Term]
FALSE	High	None	Q61696	Heat shock 70 kDa protein 1A OS=Mus musculus OX=10090 GN=Hspa1a PE=1 SV=2	0	11.43	5	3	27	2	641	70	5.72	37.57	3	cell organization and biogenesis;DNA metabolism;RNA metabolism OR transcription;other metabolic processes;stress response;transport;other biological processes	plasma membrane;other membranes;cytosol;cytoskeleton;mitochondrion;nucleus;other cell component	signal transduction activity or receptor binding;other molecular function		193740	ENSMUSG00000091971	Hspa1a	mmu:193740; Q61696; Q61697; Q7TQD8; Q9QWJ5	Apoptosis Modulation by HSP70; MAPK signaling pathway	Neutrophil degranulation; AUF1 (hnRNP D0) binds and destabilizes mRNA; HSP90 chaperone cycle for steroid hormone receptors (SHR); Attenuation phase; Regulation of HSF1-mediated heat shock response	8	0	1.543	0.019969	1.53381e+08	2.36612e+08	139376449	156946673	195011353	228560679	High	High	High	High	1
FALSE	High	None	P16627	Heat shock 70 kDa protein 1-like OS=Mus musculus OX=10090 GN=Hspa1l PE=1 SV=4	0	11.43	5	3	27	2	641	70.6	6.24	37.57	3	stress response;transport;developmental processes;other biological processes	plasma membrane;other membranes;cytosol;mitochondrion;nucleus;other cell component	other molecular function		15482	ENSMUSG00000007033	Hspa1l	mmu:15482; O88686; P16627; Q61693		HSP90 chaperone cycle for steroid hormone receptors (SHR); Regulation of HSF1-mediated heat shock response; Attenuation phase	4	0	1.543	0.019969	1.53381e+08	2.36612e+08	139376449	156946673	195011353	228560679	High	High	High	High	1
FALSE	High	None	P17879	Heat shock 70 kDa protein 1B OS=Mus musculus OX=10090 GN=Hspa1b PE=1 SV=3	0	11.43	5	3	27	2	642	70.1	5.72	37.57	3	stress response;transport;other biological processes	plasma membrane;other membranes;cytosol;cytoskeleton;mitochondrion;nucleus;other cell component	other molecular function		15511	ENSMUSG00000090877	Hspa1b	mmu:15511; P17879; Q61689; Q925V6		HSP90 chaperone cycle for steroid hormone receptors (SHR); Neutrophil degranulation; AUF1 (hnRNP D0) binds and destabilizes mRNA; Regulation of HSF1-mediated heat shock response; Attenuation phase	6	0	1.543	0.019969	1.53381e+08	2.36612e+08	139376449	156946673	195011353	228560679	High	High	High	High	1
FALSE	High	Master Protein	Q9QXS1	Plectin OS=Mus musculus OX=10090 GN=Plec PE=1 SV=3	0	11.417	1	4	7	4	4691	533.9	5.96	3.68	4	cell organization and biogenesis;stress response;other biological processes	plasma membrane;other membranes;cytosol;cytoskeleton;other cell component	cytoskeletal activity;other molecular function	Pf00307, Pf00681, Pf03501, Pf17902, Pf18373	18810	ENSMUSG00000022565	Plec	E9QN87; mmu:18810; Q6S384; Q6S389; Q6S394; Q9CS65; Q9QUT2; Q9QXQ8; Q9QXQ9; Q9QXR0; Q9QXR1; Q9QXR2; Q9QXR3; Q9QXR4; Q9QXR5; Q9QXR6; Q9QXR7; Q9QXR8; Q9QXR9; Q9QXS0; Q9QXS1; Q9QXS2; Q9QXS3	Alpha6-Beta4 Integrin Signaling Pathway; EGFR1 Signaling Pathway	Caspase-mediated cleavage of cytoskeletal proteins; Type I hemidesmosome assembly	4	0	2.103	0.427993	1.08239e+07	2.27616e+07	1.09812e+07	9.9202e+06	9.99356e+06	4.12736e+07	High	High	High	High	1
FALSE	High	Master Protein	Q9DC07	LIM zinc-binding domain-containing Nebulette OS=Mus musculus OX=10090 GN=Nebl PE=1 SV=1	0	11.404	15	4	15	4	270	31.1	8.31	8.94	4	cell organization and biogenesis;developmental processes;other biological processes	cytoskeleton	cytoskeletal activity;other molecular function	Pf00880, Pf14604	74103	ENSMUSG00000053702	Nebl	mmu:74103; Q9DC07			0	0	1.244	0.0918069	2.39879e+07	2.98514e+07	2.28475e+07	2.34177e+07	2.45419e+07	2.89074e+07	High	High	High	High	1
FALSE	High	Master Protein	P17427	AP-2 complex subunit alpha-2 OS=Mus musculus OX=10090 GN=Ap2a2 PE=1 SV=2	0	11.373	5	4	8	4	938	104	6.93	4.21	4	transport;other biological processes	plasma membrane;other membranes;ER/Golgi;other cell component	other molecular function	Pf02883	11772	ENSMUSG00000002957	Ap2a2	mmu:11772; P17427; Q8C2J5; Q921V0		MHC class II antigen presentation; Recycling pathway of L1; Neutrophil degranulation; Cargo recognition for clathrin-mediated endocytosis; LDL clearance; Trafficking of GluR2-containing AMPA receptors; Retrograde neurotrophin signalling; WNT5A-dependent internalization of FZD4; WNT5A-dependent internalization of FZD2, FZD5 and ROR2; VLDLR internalisation and degradation	11	0	1.994	0.240473	1.3885e+07	2.76827e+07	9.70772e+06	18465897	2.45303e+07	2.48713e+07	High	High	High	High	1
FALSE	High	None	Q62148	Retinal dehydrogenase 2 OS=Mus musculus OX=10090 GN=Aldh1a2 PE=1 SV=2	0	11.32	3	3	25	1	518	56.6	5.74	15.01	3	cell organization and biogenesis;other metabolic processes;developmental processes;signal transduction;other biological processes	cytosol;other cell component	other molecular function	Pf00171	19378	ENSMUSG00000013584	Aldh1a2	mmu:19378; Q62148; Q6DI79	Retinol metabolism; Tryptophan metabolism	RA biosynthesis pathway	3	0	1.026	0.805908	1.06698e+08	1.09483e+08	101166838	104633790	80311852	118822130	High	High	High	High	1
FALSE	High	Master Protein	P28843	Dipeptidyl peptidase 4 OS=Mus musculus OX=10090 GN=Dpp4 PE=1 SV=3	0	11.294	6	4	13	4	760	87.4	6.42	9.54	4	cell adhesion;protein metabolism;other metabolic processes;stress response;signal transduction;other biological processes	non-structural extracellular;plasma membrane;other membranes;ER/Golgi;other cell component	signal transduction activity or receptor binding;other molecular function	Pf00930, Pf18811	13482	ENSMUSG00000035000	Dpp4	mmu:13482; P28843; Q3U514		Synthesis, secretion, and inactivation of Glucagon-like Peptide-1 (GLP-1); Synthesis, secretion, and inactivation of Glucose-dependent Insulinotropic Polypeptide (GIP)	2	0	1.241	0.120579	2.1949e+07	2.72298e+07	2.1814e+07	2.05349e+07	21852479	27013160	High	High	High	High	1
FALSE	High	Master Protein	Q91YQ5	Dolichyl-diphosphooligosaccharide--protein glycosyltransferase subunit 1 OS=Mus musculus OX=10090 GN=Rpn1 PE=1 SV=1	0	11.216	7	3	10	3	608	68.5	6.46	9.17	3	protein metabolism;other metabolic processes	other membranes;cytosol;ER/Golgi;other cell component		Pf04597	103963	ENSMUSG00000030062	Rpn1	mmu:103963; Q3U985; Q91YQ5	Proteasome Degradation		1	0	2.651	0.0175175	1.31036e+07	3.47342e+07	1.1714e+07	1.36292e+07	25288144	3.79826e+07	High	High	High	High	1
FALSE	High	Master Protein	Q9CZ13	Cytochrome b-c1 complex subunit 1, mitochondrial OS=Mus musculus OX=10090 GN=Uqcrc1 PE=1 SV=2	0	11.186	11	4	10	4	480	52.8	6.21	5.57	4	cell organization and biogenesis;other metabolic processes;other biological processes	other membranes;cytosol;mitochondrion	other molecular function	Pf00675, Pf05193	22273	ENSMUSG00000025651; ENSMUSG00000107235	Uqcrc1	mmu:22273; Q3TV75; Q9CWL6; Q9CZ13	Electron Transport Chain	Respiratory electron transport	2	0	1.469	0.0818429	1.76906e+07	2.59927e+07	1.63931e+07	1.77509e+07	22164831	2.42675e+07	High	High	High	High	1
FALSE	High	Master Protein	Q9D379	Epoxide hydrolase 1 OS=Mus musculus OX=10090 GN=Ephx1 PE=1 SV=2	0	11.16	10	4	11	4	455	52.5	8.35	2.14	4	other metabolic processes;developmental processes;other biological processes	plasma membrane;other membranes;ER/Golgi;other cell component	other molecular function	Pf06441	13849	ENSMUSG00000038776	Ephx1	mmu:13849; P97869; Q9D379	Metapathway biotransformation; Aflatoxin B1 metabolism	Phase I - Functionalization of compounds	3	0	1.087	0.803665	2.93738e+07	3.1941e+07	27496044	29177510	3.30777e+07	2.45554e+07	High	High	High	High	1	Acetyl [K375]
FALSE	High	None	P62880	Guanine nucleotide-binding protein G(I)/G(S)/G(T) subunit beta-2 OS=Mus musculus OX=10090 GN=Gnb2 PE=1 SV=3	0	11.079	9	3	19	3	340	37.3	6	14.2	3	signal transduction;other biological processes	plasma membrane;other membranes;other cell component	other molecular function	Pf00400	14693	ENSMUSG00000029713	Gnb2	mmu:14693; P11016; P54312; P62880	Chemokine signaling pathway; G Protein Signaling Pathways; Focal Adhesion-PI3K-Akt-mTOR-signaling pathway; Myometrial Relaxation and Contraction Pathways; Calcium Regulation in the Cardiac Cell	G alpha (i) signalling events; ADP signalling through P2Y purinoceptor 12; Adrenaline,noradrenaline inhibits insulin secretion; Extra-nuclear estrogen signaling; Ca2+ pathway; G alpha (q) signalling events; Thrombin signalling through proteinase activated receptors (PARs); Thromboxane signalling through TP receptor; G-protein activation; Cooperation of PDCL (PhLP1) and TRiC/CCT in G-protein beta …	30	0	1.428	0.0767883	7.07466e+07	1.0106e+08	6.78807e+07	6.85587e+07	76647740	106082202	High	High	High	High	1
FALSE	High	Master Protein	O55222	Integrin-linked protein kinase OS=Mus musculus OX=10090 GN=Ilk PE=1 SV=2	0	11.06	10	5	16	5	452	51.3	8.07	5.74	5	cell adhesion;cell cycle OR cell proliferation;cell organization and biogenesis;protein metabolism;other metabolic processes;developmental processes;signal transduction;other biological processes	plasma membrane;other membranes;cytosol;cytoskeleton;nucleus;other cell component	signal transduction activity or receptor binding;kinase activity;other molecular function		16202	ENSMUSG00000030890	Ilk	mmu:16202; O55222; Q78KK2	Estrogen signaling; PPAR signaling pathway; Primary Focal Segmental Glomerulosclerosis FSGS; Factors and pathways affecting insulin-like growth factor (IGF1)-Akt signaling; Eukaryotic Transcription Initiation; Integrin-mediated Cell Adhesion; Focal Adhesion	Localization of the PINCH-ILK-PARVIN complex to focal adhesions	9	0	1.161	0.298537	3.75198e+07	4.35579e+07	35297097	3.70834e+07	3.74504e+07	4.03334e+07	High	High	High	High	1
FALSE	High	Master Protein	P45376	Aldo-keto reductase family 1 member B1 OS=Mus musculus OX=10090 GN=Akr1b1 PE=1 SV=3	0	11.049	9	3	26	3	316	35.7	7.18	22.58	3	other metabolic processes;stress response;developmental processes;signal transduction;other biological processes	non-structural extracellular;cytosol;nucleus;other cytoplasmic organelle;other cell component	other molecular function	Pf00248	11677	ENSMUSG00000001642	Akr1b1	mmu:11677; O70130; P45376; Q99KC9	Metapathway biotransformation; Polyol pathway; Eicosanoid metabolism via Cyclo Oxygenases (COX)	Pregnenolone biosynthesis; Fructose biosynthesis	5	0	1.372	0.115504	7.62699e+07	1.04615e+08	7.19203e+07	7.52059e+07	88487959	98467953	High	High	High	High	1	Met-loss+Acetyl [N-Term]
FALSE	High	Master Protein	Q9R1W5	Calcitonin gene-related peptide type 1 receptor OS=Mus musculus OX=10090 GN=Calcrl PE=1 SV=2	0	10.994	5	2	4	2	463	53.2	6.71	0	2	other metabolic processes;transport;developmental processes;signal transduction;other biological processes	plasma membrane;other membranes;ER/Golgi;other cytoplasmic organelle;other cell component	other molecular function	Pf00002, Pf02793	54598	ENSMUSG00000059588	Calcrl	mmu:54598; Q9QXH8; Q9R1W5; Q9WUP2	Non-odorant GPCRs; GPCRs, Class B Secretin-like	G alpha (s) signalling events; Calcitonin-like ligand receptors	4	0	1.113	0.453477	2.55325e+07	2.84137e+07	24096511	25155246	2.48153e+07	2.59014e+07	Peak Found	High	High	High	1
FALSE	High	Master Protein	Q99LX0	Parkinson disease protein 7 homolog OS=Mus musculus OX=10090 GN=Park7 PE=1 SV=1	0	10.886	15	2	9	2	189	20	6.77	4.3	2	cell-cell signaling;cell organization and biogenesis;protein metabolism;DNA metabolism;other metabolic processes;stress response;transport;other biological processes	plasma membrane;other membranes;cytosol;mitochondrion;ER/Golgi;nucleus;other cell component	signal transduction activity or receptor binding;enzyme regulator activity;nucleic acid binding activity;other molecular function	Pf01965	57320	ENSMUSG00000028964	Park7	mmu:57320; O88306; Q3THB9; Q3U509; Q99LX0	mRNA processing; Parkinsons Disease Pathway	Aggrephagy; SUMOylation of transcription cofactors	4	0	1.286	0.106945	1.52339e+07	1.95952e+07	15168944	1.42255e+07	1.5733e+07	19430084	High	High	High	High	1
FALSE	High	Master Protein	P51660	Peroxisomal multifunctional enzyme type 2 OS=Mus musculus OX=10090 GN=Hsd17b4 PE=1 SV=3	0	10.839	7	4	10	4	735	79.4	8.57	8.69	4	other metabolic processes;developmental processes	other cytoplasmic organelle	other molecular function	Pf00106, Pf01575	15488	ENSMUSG00000024507	Hsd17b4	mmu:15488; P51660; Q9DBM3	Steroid Biosynthesis	Peroxisomal protein import; Synthesis of bile acids and bile salts via 7alpha-hydroxycholesterol; Beta-oxidation of pristanoyl-CoA; alpha-linolenic acid (ALA) metabolism; Beta-oxidation of very long chain fatty acids	6	0	2.063	0.233197	7.75492e+06	1.60004e+07	5.36273e+06	1.04271e+07	14394531	1.41597e+07	High	High	High	High	1
FALSE	High	Master Protein	Q61646	Haptoglobin OS=Mus musculus OX=10090 GN=Hp PE=1 SV=1	0	10.834	12	5	13	5	347	38.7	6.29	1.81	5	protein metabolism;other metabolic processes;stress response;developmental processes;signal transduction;other biological processes	non-structural extracellular;ER/Golgi;other cell component	other molecular function	Pf00089	15439	ENSMUSG00000031722	Hp	mmu:15439; Q61646		Neutrophil degranulation; Scavenging of heme from plasma	2	0	0.483	0.324668	5.04039e+07	2.43413e+07	67536594	3.49773e+07	2.99048e+07	1.57737e+07	High	High	High	Medium	1
FALSE	High	Master Protein	P62821	Ras-related protein Rab-1A OS=Mus musculus OX=10090 GN=Rab1A PE=1 SV=3	0	10.83	17	3	31	1	205	22.7	6.21	45.13	3	cell adhesion;cell-cell signaling;cell organization and biogenesis;other metabolic processes;stress response;transport;other biological processes	other membranes;cytosol;ER/Golgi;other cytoplasmic organelle;other cell component	other molecular function	Pf00071	19324	ENSMUSG00000020149	Rab1A	mmu:19324; P11476; P62821; Q3TX44; Q811M4; Q96N61; Q9Y3T2		RAB geranylgeranylation; COPI-dependent Golgi-to-ER retrograde traffic; COPI-mediated anterograde transport; RAB GEFs exchange GTP for GDP on RABs; Golgi Cisternae Pericentriolar Stack Reorganization; COPII-mediated vesicle transport	6	0	1.91	0.109354	563418	1.07598e+06	530081	556822	763823	1.2067e+06	Peak Found	Peak Found	Medium	High	1
FALSE	High	Master Protein	O55022	Membrane-associated progesterone receptor component 1 OS=Mus musculus OX=10090 GN=Pgrmc1 PE=1 SV=4	0	10.828	16	2	10	2	195	21.7	4.7	12.85	2	cell organization and biogenesis;other metabolic processes;other biological processes	other membranes;mitochondrion;ER/Golgi;other cell component	other molecular function		53328	ENSMUSG00000006373	Pgrmc1	mmu:53328; O55022; Q99JN0		Neutrophil degranulation	1	0	1.19	0.10813	1.73251e+07	2.06246e+07	17230781	1.61973e+07	1.71407e+07	19757417	High	High	High	High	1
FALSE	High	Master Protein	Q08857	Platelet glycoprotein 4 OS=Mus musculus OX=10090 GN=Cd36 PE=1 SV=2	0	10.787	8	4	29	4	472	52.7	8.35	41.65	4	cell adhesion;cell organization and biogenesis;protein metabolism;other metabolic processes;stress response;transport;signal transduction;other biological processes	plasma membrane;other membranes;mitochondrion;ER/Golgi;other cell component	signal transduction activity or receptor binding;transporter activity;other molecular function	Pf01130	12491	ENSMUSG00000002944	Cd36	mmu:12491; Q08857	Retinol metabolism; PPAR signaling pathway	Platelet degranulation ; Regulation of TLR by endogenous ligand; Neutrophil degranulation; Scavenging by Class B Receptors; Cross-presentation of particulate exogenous antigens (phagosomes); Intracellular metabolism of fatty acids regulates insulin secretion	8	0	1.324	0.0355889	9.12877e+07	1.20901e+08	8.9389e+07	86683720	9.49721e+07	1.22532e+08	High	High	High	High	1
FALSE	High	None	Q9R1Q8	Transgelin-3 OS=Mus musculus OX=10090 GN=Tagln3 PE=1 SV=1	0	10.77	13	2	14	2	199	22.5	7.33	27.52	2	other biological processes	nucleus		Pf00307, Pf00402	56370	ENSMUSG00000022658	Tagln3	mmu:56370; Q9R1Q8			0	0	1.478	0.109281	1.44129e+08	2.13018e+08	146042101	132258797	188301442	191851208	High	High	High	High	1	Met-loss+Acetyl [N-Term]
FALSE	High	Master Protein	P24452	Macrophage-capping protein OS=Mus musculus OX=10090 GN=Capg PE=1 SV=2	0	10.751	11	3	6	3	352	39.2	7.2	1.99	3	cell organization and biogenesis;stress response;developmental processes;other biological processes	non-structural extracellular;cytoskeleton;nucleus;other cell component	cytoskeletal activity;other molecular function	Pf00626			Capg	P24452			0	0	3.315	0.0446894	1.05621e+07	3.50156e+07	1.00565e+07	1.03146e+07	3.03327e+07	3.2181e+07	Peak Found	Peak Found	High	High	1
FALSE	High	Master Protein	P24472	Glutathione S-transferase A4 OS=Mus musculus OX=10090 GN=Gsta4 PE=1 SV=3	0	10.741	19	4	20	3	222	25.5	7.39	0	4	other metabolic processes;stress response;other biological processes	mitochondrion;other cell component	other molecular function	Pf02798	14860	ENSMUSG00000032348	Gsta4	mmu:14860; P24472; Q9CQ81; Q9CTY7; Q9CY87; Q9D038	Metapathway biotransformation; Oxidative Stress and Redox Pathway		2	0	1.484	0.17873	3.55766e+07	5.27934e+07	33334942	3.53043e+07	47241987	46969802	High	High	High	High	1	Acetyl [K117]
FALSE	High	Master Protein	P62270	40S ribosomal protein S18 OS=Mus musculus OX=10090 GN=Rps18 PE=1 SV=3	0	10.726	26	4	16	4	152	17.7	10.99	10.97	4	protein metabolism;other metabolic processes	cytosol;translational apparatus;nucleus;other cell component	nucleic acid binding activity;other molecular function	Pf00416	20084	ENSMUSG00000008668	Rps18	mmu:20084; P25232; P62270	Cytoplasmic Ribosomal Proteins	L13a-mediated translational silencing of Ceruloplasmin expression; SRP-dependent cotranslational protein targeting to membrane; Major pathway of rRNA processing in the nucleolus and cytosol; Formation of a pool of free 40S subunits; GTP hydrolysis and joining of the 60S ribosomal subunit; Nonsense Mediated Decay (NMD) independent of the Exon Junction Complex (EJC); Nonsense Mediated Decay (NMD) e…	11	0	2.201	0.0198151	2.1722e+07	4.78027e+07	2.22267e+07	19738861	3.9875e+07	4.56238e+07	High	High	High	High	1
FALSE	High	Master Protein	Q62318	Transcription intermediary factor 1-beta OS=Mus musculus OX=10090 GN=Trim28 PE=1 SV=3	0	10.709	8	5	11	5	834	88.8	5.77	0	5	cell organization and biogenesis;protein metabolism;DNA metabolism;other metabolic processes;stress response;developmental processes;signal transduction;other biological processes	nucleus;other cell component	nucleic acid binding activity;kinase activity;other molecular function	Pf00628, Pf14634	21849	ENSMUSG00000005566	Trim28	mmu:21849; P70391; Q62318; Q8C283; Q99PN4	PluriNetWork: mechanisms associated with pluripotency	Generic Transcription Pathway	2	0	1.851	0.184825	1.6409e+07	3.03762e+07	1.23138e+07	2.03315e+07	2.7571e+07	2.66442e+07	High	High	High	High	1
FALSE	High	Master Protein	P62960	Y-box-binding protein 1 OS=Mus musculus OX=10090 GN=Ybx1 PE=1 SV=3	0	10.566	25	2	5	2	322	35.7	9.88	0	2	RNA metabolism OR transcription;other metabolic processes;transport;developmental processes;other biological processes	non-structural extracellular;other membranes;cytosol;nucleus;other cell component	nucleic acid binding activity;other molecular function		22608	ENSMUSG00000028639	Ybx1	mmu:22608; P22568; P27817; P43482; P62960	SIDS Susceptibility Pathways; mRNA processing; IL-2 Signaling Pathway	mRNA Splicing - Major Pathway; mRNA Splicing - Minor Pathway; Noncanonical activation of NOTCH3	6	0	100			1.01974e+07			8.31893e+06	9951804	Not Found	Not Found	High	High	1	Met-loss+Acetyl [N-Term]
FALSE	High	Master Protein	P01872	Immunoglobulin heavy constant mu OS=Mus musculus OX=10090 GN=Ighm PE=1 SV=2	0	10.548	6	2	6	2	454	49.9	7.01	12.1	2	cell organization and biogenesis;other metabolic processes;stress response;transport;developmental processes;signal transduction;other biological processes	non-structural extracellular;plasma membrane;other membranes;cytosol;other cell component	signal transduction activity or receptor binding;other molecular function	Pf07654			Ighm	P01872; P01873		Cell surface interactions at the vascular wall; CD22 mediated BCR regulation; Antigen activates B Cell Receptor (BCR) leading to generation of second messengers	3	0	4.659	0.0275925	6.01629e+06	2.80296e+07	5.45991e+06	6.16409e+06	25145021	24875410	High	High	High	High	1
FALSE	High	None	Q9CQD1	Ras-related protein Rab-5A OS=Mus musculus OX=10090 GN=Rab5a PE=1 SV=1	0	10.439	15	3	14	0	215	23.6	8.15	16.09	3	cell-cell signaling;cell organization and biogenesis;other metabolic processes;transport;signal transduction;other biological processes	plasma membrane;other membranes;cytosol;cytoskeleton;ER/Golgi;other cytoplasmic organelle;other cell component	other molecular function	Pf00071	271457	ENSMUSG00000017831	Rab5a	mmu:271457; Q3UCX7; Q4VAA1; Q9CQD1; Q9DCN5	EGFR1 Signaling Pathway	Clathrin-mediated endocytosis; RAB geranylgeranylation; RAB GEFs exchange GTP for GDP on RABs; Factors involved in megakaryocyte development and platelet production; Synthesis of PIPs at the plasma membrane	6	0	1.365	0.0328301	2.86278e+07	3.90736e+07	26916068	28311496	3.19868e+07	37999814	Not Found	Not Found	Not Found	Not Found	2
FALSE	High	Master Protein	Q8VEM8	Phosphate carrier protein, mitochondrial OS=Mus musculus OX=10090 GN=Slc25a3 PE=1 SV=1	0	10.383	11	4	15	4	357	39.6	9.26	6.97	4	transport	other membranes;mitochondrion	transporter activity;other molecular function	Pf00153	18674	ENSMUSG00000061904	Slc25a3	mmu:18674; Q542V7; Q8VEM8			0	0	1.68	0.0299168	4.26058e+07	7.15832e+07	38522432	43814915	58347521	69917602	High	High	High	High	1
FALSE	High	Master Protein	P45591	Cofilin-2 OS=Mus musculus OX=10090 GN=Cfl2 PE=1 SV=1	0	10.381	19	3	18	1	166	18.7	7.88	25.98	3	cell organization and biogenesis;developmental processes;other biological processes	cytoskeleton;nucleus;other cell component	cytoskeletal activity	Pf00241	12632	ENSMUSG00000062929	Cfl2	mmu:12632; P45591	G13 Signaling Pathway; Regulation of Actin Cytoskeleton		2	0	1.22	0.140413	8.62264e+06	1.05218e+07	8.0911e+06	8544188	8810938	10003251	High	High	High	High	1	Met-loss+Acetyl [N-Term]
FALSE	High	Master Protein	P53994	Ras-related protein Rab-2A OS=Mus musculus OX=10090 GN=Rab2a PE=1 SV=1	0	10.37	26	4	5	4	212	23.5	6.54	1.9	4	cell organization and biogenesis;transport	other membranes;ER/Golgi;other cell component	other molecular function	Pf00071	59021	ENSMUSG00000047187	Rab2a	mmu:59021; P53994; Q3UK45	Focal Adhesion-PI3K-Akt-mTOR-signaling pathway	RAB geranylgeranylation; Golgi Cisternae Pericentriolar Stack Reorganization	3	0	2.617	0.00444008	8.31386e+06	2.17572e+07	7.67113e+06	8.37806e+06	18061183	2.08663e+07	High	Peak Found	High	High	1
FALSE	High	Master Protein	P01901	H-2 class I histocompatibility antigen, K-B alpha chain OS=Mus musculus OX=10090 GN=H2-K1 PE=1 SV=1	0	10.342	10	4	12	2	369	41.3	6.39	0	4	stress response;developmental processes;other biological processes	non-structural extracellular;plasma membrane;other membranes;ER/Golgi;other cell component	signal transduction activity or receptor binding;other molecular function	Pf07654	14972	ENSMUSG00000061232	H2-K1	mmu:14972; P01901		Neutrophil degranulation; ER-Phagosome pathway; Immunoregulatory interactions between a Lymphoid and a non-Lymphoid cell; Endosomal/Vacuolar pathway; Antigen Presentation: Folding, assembly and peptide loading of class I MHC	5	0	1.999	0.0225996	1.18989e+07	2.37838e+07	10920540	12054903	20171893	22325625	Peak Found	High	High	High	1
FALSE	High	Master Protein	P62814	V-type proton ATPase subunit B, brain isoform OS=Mus musculus OX=10090 GN=Atp6v1b2 PE=1 SV=1	0	10.219	7	3	8	3	511	56.5	5.81	5.61	3	other metabolic processes;transport	plasma membrane;other membranes;cytosol;other cell component	other molecular function	Pf02874	11966	ENSMUSG00000006273	Atp6v1b2	mmu:11966; O09045; P50517; P62814; Q3TG74; Q3TL62; Q3TVK6; Q3TWR0; Q3U791; Q3U7C8; Q3U9Z0; Q3UAW7		Amino acids regulate mTORC1; ROS and RNS production in phagocytes; Insulin receptor recycling; Transferrin endocytosis and recycling; Ion channel transport	5	0	2.053	0.0785915	8.83198e+06	1.81284e+07	8.38808e+06	8646714	1.57801e+07	1.65805e+07	High	High	High	High	1
FALSE	High	Master Protein	Q9JII6	Aldo-keto reductase family 1 member A1 OS=Mus musculus OX=10090 GN=Akr1a1 PE=1 SV=3	0	10.2	9	2	9	2	325	36.6	7.39	17.17	2	other metabolic processes;other biological processes	plasma membrane;other membranes;cytosol;other cell component	other molecular function		58810	ENSMUSG00000028692	Akr1a1	mmu:58810; Q9CQI5; Q9CQT8; Q9CT53; Q9D012; Q9D016; Q9D0I7; Q9D0P3; Q9JII6	Metapathway biotransformation	Glutathione conjugation; Formation of xylulose-5-phosphate	3	0	1.341	0.15452	3.23979e+07	4.34313e+07	3.31289e+07	2.94594e+07	38238720	3.92725e+07	High	High	High	High	1	Met-loss+Acetyl [N-Term]
FALSE	High	Master Protein	Q04857	Collagen alpha-1(VI) chain OS=Mus musculus OX=10090 GN=Col6a1 PE=1 SV=1	0	10.198	2	2	3	2	1025	108.4	5.36	4.54	2	cell adhesion;developmental processes;other biological processes	non-structural extracellular;extracellular matrix;plasma membrane;other membranes;other cell component	other molecular function	Pf00092, Pf01391	12833	ENSMUSG00000001119	Col6a1	mmu:12833; Q04857		ECM proteoglycans; Assembly of collagen fibrils and other multimeric structures; Integrin cell surface interactions; Collagen chain trimerization; Collagen degradation; Signaling by PDGF; NCAM1 interactions	8	0	4.273	0.0095502	3.00932e+06	1.28584e+07	2.62373e+06	3.20933e+06	1.08034e+07	12184384	Peak Found	Peak Found	High	High	1
FALSE	High	Master Protein	P16045	Galectin-1 OS=Mus musculus OX=10090 GN=Lgals1 PE=1 SV=3	0	10.198	26	3	17	3	135	14.9	5.49	15.53	3	cell adhesion;stress response;developmental processes;other biological processes	non-structural extracellular;cytosol;nucleus;other cell component	other molecular function	Pf00337	16852	ENSMUSG00000068220	Lgals1	mmu:16852; P05163; P11946; P16045; P17601; Q4FZH4; Q99M27; Q9D0X0		Regulation of Insulin-like Growth Factor (IGF) transport and uptake by Insulin-like Growth Factor Binding Proteins (IGFBPs); Post-translational protein phosphorylation	2	0	2.231	0.00720555	2.27638e+07	5.0794e+07	2.23136e+07	2.15932e+07	4.22813e+07	4.85806e+07	High	High	High	High	1
FALSE	High	Master Protein	Q99L47	Hsc70-interacting protein OS=Mus musculus OX=10090 GN=St13 PE=1 SV=1	0	10.102	7	2	6	2	371	41.6	5.26	6.2	2	cell organization and biogenesis;other biological processes	cytosol;other cell component	other molecular function	Pf18253	70356	ENSMUSG00000022403	St13	mmu:70356; Q4FJT4; Q99L47		Regulation of HSF1-mediated heat shock response	1	0	1.37	0.220546	1.68277e+07	2.30459e+07	1.39459e+07	18879984	1.96509e+07	2.15176e+07	High	High	High	High	1
FALSE	High	Master Protein	P12791	Cytochrome P450 2B10 OS=Mus musculus OX=10090 GN=Cyp2b10 PE=1 SV=1	0	10.049	6	3	11	3	500	56.7	7.59	11.39	3	other metabolic processes;other biological processes	other membranes;mitochondrion;ER/Golgi;other cell component	other molecular function	Pf00067			Cyp2b10	P12791; Q62397		Fatty acids; CYP2E1 reactions	3	0	0.982	0.860663	1.61465e+07	1.58615e+07	1.57025e+07	1.54379e+07	1.36699e+07	1.46524e+07	High	High	High	High	1
FALSE	High	Master Protein	Q64433	10 kDa heat shock protein, mitochondrial OS=Mus musculus OX=10090 GN=Hspe1 PE=1 SV=2	0	10.041	33	3	21	3	102	11	8.35	27.9	3	other biological processes	mitochondrion	other molecular function		15528	ENSMUSG00000073676	Hspe1	mmu:15528; Q64433		RHOG GTPase cycle	1	0	1.441	0.0739491	5.10126e+07	7.34838e+07	44975912	53798714	61213907	70229655	High	High	High	High	1
FALSE	High	None	P46425	Glutathione S-transferase P 2 OS=Mus musculus OX=10090 GN=Gstp2 PE=1 SV=2	0	10.038	24	3	17	3	210	23.5	7.87	5.19	3	other metabolic processes;other biological processes	plasma membrane;other membranes;cytosol;mitochondrion;nucleus;other cell component	other molecular function		14869	ENSMUSG00000038155; ENSMUSG00000097808	Gstp2	mmu:14869; P46425; Q505C3	Oxidative Stress and Redox Pathway; Exercise-induced Circadian Regulation	Neutrophil degranulation; Detoxification of Reactive Oxygen Species; Glutathione conjugation	5	0	1.238	0.258282	5.70664e+07	7.06631e+07	54545302	5.55138e+07	61690921	64439442	High	High	High	High	1
FALSE	High	Master Protein	Q9CQX2	Cytochrome b5 type B OS=Mus musculus OX=10090 GN=Cyb5b PE=1 SV=1	0	10.005	18	2	11	2	146	16.3	4.89	10.1	2	other metabolic processes	other membranes;mitochondrion;other cell component	enzyme regulator activity;other molecular function	Pf00173	66427	ENSMUSG00000031924	Cyb5b	mmu:66427; Q9CQX2; Q9D1M6; Q9D8R3	Oxidation by Cytochrome P450	Phase I - Functionalization of compounds	2	0	2.034	0.0403967	1.32789e+07	2.70067e+07	13204985	1.2416e+07	21488819	27022025	High	High	High	High	1
FALSE	High	Master Protein	P97821	Dipeptidyl peptidase 1 OS=Mus musculus OX=10090 GN=Ctsc PE=1 SV=1	0	9.993	6	2	9	2	462	52.3	6.89	8.54	2	protein metabolism;other metabolic processes;other biological processes	non-structural extracellular;cytoskeleton;ER/Golgi;nucleus;other cytoplasmic organelle;other cell component	enzyme regulator activity;other molecular function	Pf00112, Pf08773	13032	ENSMUSG00000030560	Ctsc	mmu:13032; O08853; P97821		MHC class II antigen presentation; Neutrophil degranulation; COPII-mediated vesicle transport; Cargo concentration in the ER	4	0	2.185	0.0375295	1.01737e+07	2.22271e+07	9.80352e+06	9816966	1.87554e+07	2.09713e+07	High	High	High	High	1
FALSE	High	Master Protein	Q61114	BPI fold-containing family B member 1 OS=Mus musculus OX=10090 GN=Bpifb1 PE=2 SV=4	0	9.98	6	2	5	2	474	52.4	6.38	3.89	2	stress response;other biological processes	non-structural extracellular	other molecular function	Pf01273	228801	ENSMUSG00000027485	Bpifb1	A2AJD5; mmu:228801; Q497Q1; Q4VC32; Q61114		Antimicrobial peptides	1	0	100			1.52955e+07			1.25795e+07	1.48065e+07	Not Found	Not Found	High	High	1
FALSE	High	Master Protein	O70318	Band 4.1-like protein 2 OS=Mus musculus OX=10090 GN=Epb41l2 PE=1 SV=2	0	9.913	5	4	10	4	988	109.9	5.43	5.06	4	cell cycle OR cell proliferation;cell organization and biogenesis;other biological processes	plasma membrane;other membranes;cytoskeleton;nucleus;other cell component	cytoskeletal activity;other molecular function	Pf00373, Pf04382, Pf08736, Pf09379	13822	ENSMUSG00000019978	Epb41l2	G3X9B8; mmu:13822; O70318	Splicing factor NOVA regulated synaptic proteins	Neurexins and neuroligins	2	0	1.294	0.0270063	4.13536e+07	5.35168e+07	38112724	4.1721e+07	4.35583e+07	5.23475e+07	High	High	High	High	1	Met-loss+Acetyl [N-Term]
FALSE	High	Master Protein	Q9CZU6	Citrate synthase, mitochondrial OS=Mus musculus OX=10090 GN=Cs PE=1 SV=1	0	9.854	7	3	22	3	464	51.7	8.57	12.11	3	other metabolic processes	mitochondrion	other molecular function	Pf00285	12974	ENSMUSG00000005683	Cs	mmu:12974; Q3UDP3; Q9CZU6	TCA Cycle	Citric acid cycle (TCA cycle)	2	0	1.465	0.278659	4.9267e+07	7.21953e+07	4.80481e+07	4.69715e+07	68988764	60148739	High	High	High	High	1
FALSE	High	Master Protein	P10639	Thioredoxin OS=Mus musculus OX=10090 GN=Txn PE=1 SV=3	0	9.801	21	2	18	2	105	11.7	4.92	30.43	2	other metabolic processes;stress response;other biological processes	non-structural extracellular;cytosol;nucleus;other cell component	other molecular function		22166	ENSMUSG00000028367	Txn	mmu:22166; P10639; Q52KC4; Q9D8R0	Oxidative Stress and Redox Pathway	Oxidative Stress Induced Senescence; TP53 Regulates Metabolic Genes; Interconversion of nucleotide di- and triphosphates; Detoxification of Reactive Oxygen Species; Protein repair; The NLRP3 inflammasome	7	0	1.186	0.258216	1.13376e+08	1.34481e+08	99002717	120722984	114101620	126188154	High	High	High	High	1
FALSE	High	Master Protein	Q9R111	Guanine deaminase OS=Mus musculus OX=10090 GN=Gda PE=1 SV=1	0	9.783	7	3	5	3	454	51	5.53	1.73	3	other metabolic processes;other biological processes		other molecular function	Pf01979	14544	ENSMUSG00000058624	Gda	mmu:14544; Q9R111	Purine metabolism	Purine catabolism	2	0	1.801	0.153071	5.91012e+06	1.06432e+07	4.99394e+06	6503491	6949918	12976276	High	High	High	High	1
FALSE	High	Master Protein	Q8VIJ6	Splicing factor, proline- and glutamine-rich OS=Mus musculus OX=10090 GN=Sfpq PE=1 SV=1	0	9.772	6	4	22	3	699	75.4	9.44	10.34	4	cell organization and biogenesis;protein metabolism;DNA metabolism;RNA metabolism OR transcription;other metabolic processes;stress response;transport;other biological processes	nucleus;other cell component	nucleic acid binding activity;other molecular function	Pf00076	71514	ENSMUSG00000028820	Sfpq	A2A7U6; mmu:71514; Q8VIJ6; Q9ERW2	mRNA processing	PTK6 Regulates Proteins Involved in RNA Processing	2	1	1.739	0.0370643	2.56619e+07	4.4636e+07	2.54777e+07	2.40334e+07	38228623	4.14924e+07	High	High	High	High	1
FALSE	High	Master Protein	Q9D0J8	Parathymosin OS=Mus musculus OX=10090 GN=Ptms PE=1 SV=3	0	9.725	24	3	18	3	101	11.4	4.22	16.58	3	other biological processes	cytosol	other molecular function	Pf03247	69202	ENSMUSG00000030122	Ptms	mmu:69202; Q9D0J8			0	0	1.473	0.077576	3.75165e+07	5.52496e+07	3.6255e+07	3.60972e+07	4.66577e+07	5.20861e+07	High	High	High	High	1
FALSE	High	Master Protein	Q8CIN4	Serine/threonine-protein kinase PAK 2 OS=Mus musculus OX=10090 GN=Pak2 PE=1 SV=1	0	9.703	9	2	5	2	524	57.9	5.77	3.96	2	cell organization and biogenesis;protein metabolism;other metabolic processes;stress response;developmental processes;signal transduction;other biological processes	other membranes;cytosol;nucleus;other cell component	enzyme regulator activity;kinase activity;other molecular function		224105	ENSMUSG00000022781	Pak2	mmu:224105; Q8CIN4	MAPK signaling pathway; Regulation of Actin Cytoskeleton; FAS pathway and Stress induction of HSP regulation; Integrin-mediated Cell Adhesion; Focal Adhesion	MAPK6/MAPK4 signaling; FCERI mediated MAPK activation; Generation of second messenger molecules; RHOH GTPase cycle; CD28 dependent Vav1 pathway; Sema3A PAK dependent Axon repulsion; VEGFR2 mediated vascular permeability; RAC1 GTPase cycle; RHOG GTPase cycle; RAC2 GTPase cycle; RAC3 GTPase cycle; RHOU GTPase cycle; RHOV GTPase cycle; CD209 (DC-SIGN) signaling; CDC42 GTPase cycle; RHOQ GTPase cycle…	25	0	2.267	0.0993223	3.43249e+06	7.78216e+06	3.34348e+06	3.27655e+06	7.12505e+06	6.76705e+06	High	Medium	High	High	1	Met-loss+Acetyl [N-Term]
FALSE	High	Master Protein	Q9CWS0	N(G),N(G)-dimethylarginine dimethylaminohydrolase 1 OS=Mus musculus OX=10090 GN=Ddah1 PE=1 SV=3	0	9.649	15	4	11	3	285	31.4	5.97	0	4	protein metabolism;other metabolic processes;other biological processes		other molecular function	Pf02274	69219	ENSMUSG00000028194	Ddah1	mmu:69219; Q3UF65; Q9CWS0		eNOS activation	1	1	1.418	0.0845874	2.84522e+07	4.03549e+07	2.89274e+07	26020758	3.30347e+07	3.92472e+07	High	High	High	High	1	Met-loss+Acetyl [N-Term]
FALSE	High	Master Protein	Q9DBG9	Tax1-binding protein 3 OS=Mus musculus OX=10090 GN=Tax1bp3 PE=1 SV=1	0	9.585	26	2	5	2	124	13.7	8.48	7.51	2	cell-cell signaling;signal transduction;other biological processes	plasma membrane;other membranes;cytoskeleton;nucleus;other cell component	other molecular function		76281	ENSMUSG00000040158	Tax1bp3	mmu:76281; Q9DBG9	Wnt Signaling Pathway NetPath	RHO GTPases Activate Rhotekin and Rhophilins	2	0	0.814	0.0961726	1.43903e+07	1.17147e+07	13321043	14454285	9792781	11156962	High	Peak Found	High	High	1	Met-loss+Acetyl [N-Term]
FALSE	High	Master Protein	Q3UH68	LIM and calponin homology domains-containing protein 1 OS=Mus musculus OX=10090 GN=Limch1 PE=1 SV=2	0	9.578	6	4	5	4	1057	118.1	5.48	0	4	cell organization and biogenesis;other biological processes	cytoskeleton;other cell component	cytoskeletal activity;other molecular function	Pf15949	77569	ENSMUSG00000037736	Limch1	mmu:77569; Q3UH68; Q6DIC3; Q80TK1			0	0	2.355	0.291135	7.77005e+06	1.8298e+07	7.87566e+06	7.12785e+06	2.241e+07	11894596	Peak Found	Peak Found	High	High	1
FALSE	High	None	Q80X76	Serine protease inhibitor A3F OS=Mus musculus OX=10090 GN=Serpina3f PE=1 SV=3	0	9.551	3	1	9	1	445	50	5.01	18.36	1	other biological processes	non-structural extracellular	enzyme regulator activity	Pf00079	238393	ENSMUSG00000066363	Serpina3f	B2RT49; mmu:238393; Q80X76			0	0	0.938	0.806244	1.95787e+07	1.83591e+07	15262370	23353050	1.60453e+07	1.6724e+07	High	High	High	High	1
FALSE	High	None	P61294	Ras-related protein Rab-6B OS=Mus musculus OX=10090 GN=Rab6b PE=1 SV=1	0	9.531	12	2	15	1	208	23.4	5.53	20.9	2	transport	other membranes;cytosol;ER/Golgi;other cell component	cytoskeletal activity;other molecular function	Pf00071	270192	ENSMUSG00000032549	Rab6b	mmu:270192; P61294		TBC/RABGAPs; RAB geranylgeranylation; COPI-independent Golgi-to-ER retrograde traffic; RAB GEFs exchange GTP for GDP on RABs; Retrograde transport at the Trans-Golgi-Network	5	0	1.431	0.20743	8.78932e+06	1.25752e+07	9707498	7399475	10859004	11593909	High	High	High	High	1	Met-loss+Acetyl [N-Term]
FALSE	High	Master Protein	Q9Z204	Heterogeneous nuclear ribonucleoproteins C1/C2 OS=Mus musculus OX=10090 GN=Hnrnpc PE=1 SV=1	0	9.526	10	3	11	3	313	34.4	5.05	14.83	3	RNA metabolism OR transcription;other metabolic processes;other biological processes	cytosol;cytoskeleton;nucleus;other cell component	enzyme regulator activity;nucleic acid binding activity;other molecular function	Pf00076	15381	ENSMUSG00000060373	Hnrnpc	mmu:15381; Q3TLB5; Q501Q3; Q8C2G5; Q99KE2; Q9CQT3; Q9CY83; Q9Z204	mRNA processing	mRNA Splicing - Major Pathway; RHOBTB1 GTPase cycle; Processing of Capped Intron-Containing Pre-mRNA; RHOBTB2 GTPase cycle; SUMOylation of RNA binding proteins	6	0	3.439	0.0857165	1.07855e+07	3.70871e+07	8.2645e+06	1.30876e+07	3.16336e+07	34616640	Peak Found	High	High	High	1
FALSE	High	Master Protein	P01837	Immunoglobulin kappa constant OS=Mus musculus OX=10090 GN=Igkc PE=1 SV=2	0	9.526	34	3	13	3	107	11.9	5.9	16.19	3	cell organization and biogenesis;stress response;transport;developmental processes;signal transduction;other biological processes	non-structural extracellular;plasma membrane;other membranes	signal transduction activity or receptor binding;other molecular function	Pf07654			Igkc	A0A075B5P2; P01837		FCERI mediated NF-kB activation; Immunoregulatory interactions between a Lymphoid and a non-Lymphoid cell; Regulation of Complement cascade; Cell surface interactions at the vascular wall; Scavenging of heme from plasma; Initial triggering of complement; Classical antibody-mediated complement activation; FCGR activation; Regulation of actin dynamics for phagocytic cup formation; Role of phospholi…	16	0	17.473	0.0257413	5.61403e+06	9.80927e+07	7.38085e+06	3.97046e+06	9.71671e+07	7.88391e+07	High	Peak Found	High	High	1
FALSE	High	None	Q05144	Ras-related C3 botulinum toxin substrate 2 OS=Mus musculus OX=10090 GN=Rac2 PE=1 SV=1	0	9.425	16	3	17	3	192	21.4	7.61	17.88	3	cell adhesion;cell organization and biogenesis;transport;developmental processes;signal transduction;other biological processes	plasma membrane;other membranes;cytosol;cytoskeleton;nucleus;other cell component	enzyme regulator activity;other molecular function	Pf00071	19354	ENSMUSG00000033220	Rac2	mmu:19354; Q05144; Q3TBC4; Q9D8X9	Macrophage markers; Chemokine signaling pathway; Microglia Pathogen Phagocytosis Pathway; IL-3 Signaling Pathway; MAPK signaling pathway; Regulation of Actin Cytoskeleton; Integrin-mediated Cell Adhesion; Insulin Signaling; Focal Adhesion	GPVI-mediated activation cascade; PIP3 activates AKT signaling; PI5P, PP2A and IER3 Regulate PI3K/AKT Signaling; RAC2 GTPase cycle; RHO GTPases Activate NADPH Oxidases; ROS and RNS production in phagocytes; PCP/CE pathway	16	0	1.331	0.113399	6.92139e+07	9.21221e+07	69672968	6.39322e+07	79466026	85022387	High	High	High	High	1
FALSE	High	Master Protein Candidate	Q9Z1Q9	Valine--tRNA ligase OS=Mus musculus OX=10090 GN=Vars1 PE=1 SV=1	0	9.371	3	3	4	3	1263	140.1	7.77	3.91	3	protein metabolism;RNA metabolism OR transcription;other metabolic processes	cytosol	other molecular function	Pf00133	22321	ENSMUSG00000007029	Vars1	mmu:22321; Q9QUN2; Q9Z1Q9			0	0	2.4	0.0150566	3.22531e+06	7.74196e+06	2.97096e+06	3.25569e+06	6.21676e+06	7675821	Peak Found	Peak Found	High	High	1
FALSE	High	Master Protein	O08677	Kininogen-1 OS=Mus musculus OX=10090 GN=Kng1 PE=1 SV=1	0	9.343	6	4	13	4	661	73.1	6.54	2.53	4	stress response;other biological processes	non-structural extracellular	signal transduction activity or receptor binding;enzyme regulator activity	Pf00031	16644	ENSMUSG00000022875	Kng1	mmu:16644; O08676; O08677; Q32MX7; Q6S9I1; Q91XK5	ACE Inhibitor Pathway		1	0	1.039	0.623641	3.3516e+07	3.4818e+07	3.36012e+07	3.10846e+07	2.87808e+07	3.35344e+07	High	High	High	High	1
FALSE	High	Master Protein	P84099	60S ribosomal protein L19 OS=Mus musculus OX=10090 GN=Rpl19 PE=1 SV=1	0	9.316	13	2	4	2	196	23.5	11.47	4.87	2	protein metabolism;other metabolic processes	cytosol;translational apparatus;nucleus;other cell component	nucleic acid binding activity;other molecular function	Pf01280	19921	ENSMUSG00000017404	Rpl19	mmu:19921; P14118; P22908; P84099	Cytoplasmic Ribosomal Proteins; mRNA processing	L13a-mediated translational silencing of Ceruloplasmin expression; SRP-dependent cotranslational protein targeting to membrane; Major pathway of rRNA processing in the nucleolus and cytosol; Formation of a pool of free 40S subunits; GTP hydrolysis and joining of the 60S ribosomal subunit; Nonsense Mediated Decay (NMD) independent of the Exon Junction Complex (EJC); Nonsense Mediated Decay (NMD) e…	9	0	2.33	0.0024442	6.4801e+06	1.50972e+07	6227568	6.26964e+06	1.19656e+07	15165104	High	High	High	High	1
FALSE	High	Master Protein	P48962	ADP/ATP translocase 1 OS=Mus musculus OX=10090 GN=Slc25a4 PE=1 SV=4	0	9.307	11	4	26	1	298	32.9	9.72	13.59	4	cell organization and biogenesis;transport;other biological processes	other membranes;mitochondrion	transporter activity;other molecular function	Pf00153	11739	ENSMUSG00000031633	Slc25a4	mmu:11739; P48962; Q62164	Electron Transport Chain; mRNA processing	Transport of nucleosides and free purine and pyrimidine bases across the plasma membrane	3	0	1.346	0.142967	1.19327e+07	1.60673e+07	12330671	10737099	14048858	14629571	High	Medium	High	High	1
FALSE	High	Master Protein	P42125	Enoyl-CoA delta isomerase 1, mitochondrial OS=Mus musculus OX=10090 GN=Eci1 PE=1 SV=2	0	9.279	11	2	9	2	289	32.2	8.98	0	2	other metabolic processes	mitochondrion	other molecular function	Pf00378	13177	ENSMUSG00000024132	Eci1	mmu:13177; P42125; Q8QZV3	Fatty Acid Beta Oxidation; Mitochondrial LC-Fatty Acid Beta-Oxidation	mitochondrial fatty acid beta-oxidation of unsaturated fatty acids	3	0	1.399	0.0742933	1.6738e+07	2.34156e+07	15347980	16972866	19923842	21909098	High	High	High	High	1
FALSE	High	Master Protein	P08032	Spectrin alpha chain, erythrocytic 1 OS=Mus musculus OX=10090 GN=Spta1 PE=1 SV=3	0	9.27	1	3	5	2	2415	279.7	5.03	3.67	3	cell organization and biogenesis;other metabolic processes;developmental processes;other biological processes	plasma membrane;other membranes;cytoskeleton;other cell component	cytoskeletal activity;other molecular function	Pf00435, Pf08726	20739	ENSMUSG00000026532	Spta1	B2RWX6; mmu:20739; P08032; P97502		COPI-mediated anterograde transport; RAF/MAP kinase cascade; NCAM signaling for neurite out-growth; Interaction between L1 and Ankyrins	4	0	0.733	0.0793641	8.63021e+06	6.32588e+06	7.95764e+06	8.70275e+06	5.35719e+06	5.94692e+06	High	High	Peak Found	Peak Found	1
FALSE	High	Master Protein	Q8K2B3	Succinate dehydrogenase [ubiquinone] flavoprotein subunit, mitochondrial OS=Mus musculus OX=10090 GN=Sdha PE=1 SV=1	0	9.141	5	3	8	3	664	72.5	7.37	1.79	3	other metabolic processes;developmental processes	other membranes;mitochondrion;nucleus	other molecular function	Pf00890, Pf02910	66945	ENSMUSG00000021577	Sdha	mmu:66945; Q0QF19; Q3UH25; Q3UKP7; Q3V4B1; Q8K2B3; Q921P5; Q9Z1Z4	Electron Transport Chain; TCA Cycle	Citric acid cycle (TCA cycle)	3	0	1.704	0.0873286	1.7375e+07	2.96102e+07	1.6442e+07	17072404	2.53951e+07	2.74865e+07	Medium	High	High	High	1
FALSE	High	Master Protein	P68040	Receptor of activated protein C kinase 1 OS=Mus musculus OX=10090 GN=Rack1 PE=1 SV=3	0	9.136	13	4	15	4	317	35.1	7.69	8.43	4	cell cycle OR cell proliferation;protein metabolism;other metabolic processes;developmental processes;signal transduction;other biological processes	plasma membrane;cytosol;mitochondrion;translational apparatus;nucleus;other cell component	signal transduction activity or receptor binding;enzyme regulator activity;translation activity;other molecular function		14694	ENSMUSG00000020372	Rack1	mmu:14694; P25388; P68040; P99049; Q3THP0; Q3THY7; Q3TKQ0; Q3TW88; Q5NCC5; Q5NCC6; Q9CSQ0; Q9ERM6	TNF-alpha NF-kB Signaling Pathway; IL-3 Signaling Pathway; IL-2 Signaling Pathway	Regulation of TNFR1 signaling; TNFR1-induced NFkappaB signaling pathway; TNFR1-mediated ceramide production	6	0	1.197	0.329373	3.45777e+07	4.13979e+07	2.96627e+07	3.74782e+07	3.30979e+07	41223383	High	High	High	High	1	Met-loss+Acetyl [N-Term]
FALSE	High	Master Protein	Q08093	Calponin-2 OS=Mus musculus OX=10090 GN=Cnn2 PE=1 SV=1	0	9.128	16	3	11	3	305	33.1	7.62	1.69	3	cell organization and biogenesis;stress response;developmental processes;other biological processes	cytoskeleton	cytoskeletal activity;other molecular function	Pf00307, Pf00402	12798	ENSMUSG00000004665	Cnn2	mmu:12798; Q08093		Neutrophil degranulation	1	0	1.488	0.0179542	1.84542e+07	2.74616e+07	16860101	18781398	2.26377e+07	2.6522e+07	High	High	High	High	1	Met-loss+Acetyl [N-Term]
FALSE	High	Master Protein	P32261	Antithrombin-III OS=Mus musculus OX=10090 GN=Serpinc1 PE=1 SV=1	0	9.099	10	4	12	4	465	52	6.46	0	4	stress response;transport;developmental processes;other biological processes	non-structural extracellular	enzyme regulator activity;other molecular function	Pf00079	11905	ENSMUSG00000026715	Serpinc1	mmu:11905; P32261		Regulation of Insulin-like Growth Factor (IGF) transport and uptake by Insulin-like Growth Factor Binding Proteins (IGFBPs); Post-translational protein phosphorylation; Common Pathway of Fibrin Clot Formation; Intrinsic Pathway of Fibrin Clot Formation	4	0	1.433	0.0329317	2.13721e+07	3.06343e+07	21321102	1.99197e+07	2.52484e+07	2.95916e+07	High	High	High	High	1
FALSE	High	Master Protein	P15508	Spectrin beta chain, erythrocytic OS=Mus musculus OX=10090 GN=Sptb PE=1 SV=4	0	9.031	2	3	6	2	2128	245.1	5.33	0	3	cell organization and biogenesis;other metabolic processes;developmental processes	plasma membrane;other membranes;cytosol;cytoskeleton;other cell component	cytoskeletal activity	Pf00307, Pf00435			Sptb	P15508		COPI-mediated anterograde transport; RAF/MAP kinase cascade; NCAM signaling for neurite out-growth; Interaction between L1 and Ankyrins	4	0	0.578	0.0995299	5.39271e+06	3.11822e+06	5.17914e+06	5221004	2715258	2.85096e+06	High	High	Medium	Peak Found	1
FALSE	High	Master Protein	P29758	Ornithine aminotransferase, mitochondrial OS=Mus musculus OX=10090 GN=Oat PE=1 SV=1	0	9.02	8	3	7	3	439	48.3	6.62	3.58	3	other metabolic processes	mitochondrion;nucleus;other cell component	other molecular function	Pf00202	18242	ENSMUSG00000030934	Oat	mmu:18242; P29758		Glutamate and glutamine metabolism	1	0	1.292	0.0975768	1.65732e+07	2.14152e+07	1.52972e+07	1.66954e+07	1.60669e+07	22724918	High	High	Medium	High	1
FALSE	High	Master Protein	Q61598	Rab GDP dissociation inhibitor beta OS=Mus musculus OX=10090 GN=Gdi2 PE=1 SV=1	0	8.993	9	3	12	3	445	50.5	6.25	9.42	3	transport;signal transduction;other biological processes	other membranes;ER/Golgi;other cell component	enzyme regulator activity;other molecular function	Pf00996	14569	ENSMUSG00000021218	Gdi2	mmu:14569; Q541Z9; Q61598; Q8C530; Q9D8M9		Neutrophil degranulation; RAB GEFs exchange GTP for GDP on RABs	2	0	1.449	0.125448	2.30814e+07	3.34487e+07	2.16016e+07	2.29317e+07	2.88622e+07	30861453	High	High	High	High	1
FALSE	High	Master Protein	Q99K48	Non-POU domain-containing octamer-binding protein OS=Mus musculus OX=10090 GN=Nono PE=1 SV=3	0	8.948	9	4	22	3	473	54.5	8.95	8.6	4	DNA metabolism;RNA metabolism OR transcription;other metabolic processes;stress response;other biological processes	nucleus	nucleic acid binding activity;other molecular function	Pf00076	53610	ENSMUSG00000031311	Nono	mmu:53610; Q63887; Q99K48; Q9CYQ4; Q9DBP2	mRNA processing		1	0	1.808	0.109171	9.06885e+06	1.63933e+07	8.85013e+06	8.64077e+06	1.46557e+07	14598695	High	High	High	High	1
FALSE	High	Master Protein	Q64133	Amine oxidase [flavin-containing] A OS=Mus musculus OX=10090 GN=Maoa PE=1 SV=3	0	8.926	7	3	7	3	526	59.6	7.81	3.34	3	other metabolic processes;other biological processes	other membranes;cytosol;mitochondrion	other molecular function	Pf01593	17161	ENSMUSG00000025037	Maoa	B1AX52; mmu:17161; Q64133; Q8K0Z8	SIDS Susceptibility Pathways; Oxidative Stress; Biogenic Amine Synthesis	Enzymatic degradation of dopamine by COMT; Norepinephrine Neurotransmitter Release Cycle; Enzymatic degradation of Dopamine by monoamine oxidase; Metabolism of serotonin; Biogenic amines are oxidatively deaminated to aldehydes by MAOA and MAOB	8	0	1.265	0.164264	1.24961e+07	1.58128e+07	1.26395e+07	1.14872e+07	1.25823e+07	1.58214e+07	High	High	High	High	1
FALSE	High	Master Protein	P35980	60S ribosomal protein L18 OS=Mus musculus OX=10090 GN=Rpl18 PE=1 SV=3	0	8.916	13	2	9	2	188	21.6	11.78	9	2	protein metabolism;other metabolic processes	cytosol;ER/Golgi;translational apparatus;nucleus;other cell component	nucleic acid binding activity;other molecular function	Pf17135	19899	ENSMUSG00000059070	Rpl18	mmu:19899; P35980; Q9CQF1; Q9D987	Cytoplasmic Ribosomal Proteins	L13a-mediated translational silencing of Ceruloplasmin expression; SRP-dependent cotranslational protein targeting to membrane; Major pathway of rRNA processing in the nucleolus and cytosol; Formation of a pool of free 40S subunits; GTP hydrolysis and joining of the 60S ribosomal subunit; Nonsense Mediated Decay (NMD) independent of the Exon Junction Complex (EJC); Nonsense Mediated Decay (NMD) e…	8	0	1.584	0.254321	1.45661e+07	2.30667e+07	16927609	11654326	19021222	2.227e+07	High	Peak Found	High	High	1
FALSE	High	Master Protein	P97371	Proteasome activator complex subunit 1 OS=Mus musculus OX=10090 GN=Psme1 PE=1 SV=2	0	8.902	12	2	6	2	249	28.7	5.97	7.79	2	other biological processes	nucleus;other cell component		Pf02252	19186	ENSMUSG00000022216	Psme1	mmu:19186; O35561; P97371; Q9D841	Proteasome Degradation	Downstream TCR signaling; FCERI mediated NF-kB activation; Neddylation; Asymmetric localization of PCP proteins; Degradation of AXIN; Hedgehog 'on' state; Ub-specific processing proteases; Regulation of RUNX3 expression and activity; Antigen processing: Ubiquitination & Proteasome degradation; Autodegradation of Cdh1 by Cdh1:APC/C; APC/C:Cdc20 mediated degradation of Securin; APC/C:Cdh1 mediated …	48	0	1.934	0.0272127	1.4212e+07	2.74844e+07	1.43895e+07	1.30515e+07	23735436	2.53375e+07	High	High	High	High	1
FALSE	High	None	O35643	AP-1 complex subunit beta-1 OS=Mus musculus OX=10090 GN=Ap1b1 PE=1 SV=2	0	8.872	5	4	11	4	943	103.9	5.17	0	4	cell organization and biogenesis;transport;developmental processes	other membranes;cytosol;ER/Golgi;other cell component	other molecular function	Pf02883	11764	ENSMUSG00000009090	Ap1b1	mmu:11764; O35643; Q3TXG4; Q922E2		MHC class II antigen presentation; Golgi Associated Vesicle Biogenesis; Lysosome Vesicle Biogenesis	3	0	1.671	0.100769	2.09137e+07	3.4941e+07	17530316	23199035	29782392	32636167	Low	Low	High	High	1
FALSE	High	Master Protein	P15327	Bisphosphoglycerate mutase OS=Mus musculus OX=10090 GN=Bpgm PE=1 SV=2	0	8.861	12	3	12	3	259	30	7.06	2.01	3	other metabolic processes;developmental processes		other molecular function	Pf00300	12183	ENSMUSG00000038871	Bpgm	mmu:12183; P15327; Q543Z6		Glycolysis	1	0	0.921	0.446202	2.13731e+07	1.96849e+07	1.99026e+07	2.13414e+07	1.45925e+07	21141036	High	High	High	High	1
FALSE	High	Master Protein	Q9EP95	Resistin-like alpha OS=Mus musculus OX=10090 GN=Retnla PE=1 SV=1	0	8.835	21	2	8	2	111	11.9	5.25	15.62	2	signal transduction	non-structural extracellular	signal transduction activity or receptor binding	Pf06954	57262	ENSMUSG00000061100	Retnla	mmu:57262; Q9D8Y4; Q9EP95			0	0	100		43055.5	1.55111e+08		42116.7	112856844	169724584	Not Found	Peak Found	High	High	1
FALSE	High	Master Protein	Q9DCT8	Cysteine-rich protein 2 OS=Mus musculus OX=10090 GN=Crip2 PE=1 SV=1	0	8.827	18	2	9	2	208	22.7	8.63	10.85	2	developmental processes;other biological processes	other cell component	other molecular function		68337	ENSMUSG00000006356	Crip2	mmu:68337; Q9DCT8			0	0	1.618	0.00176937	3.00199e+07	4.85656e+07	2.81528e+07	29764071	39235485	4.78591e+07	High	High	High	High	1
FALSE	High	Master Protein	Q3THW5	Histone H2A.V OS=Mus musculus OX=10090 GN=H2az2 PE=1 SV=3	0	8.752	18	2	20	1	128	13.5	10.58	23.29	2	cell organization and biogenesis	nucleus;other cell component	nucleic acid binding activity;other molecular function	Pf16211	77605	ENSMUSG00000041126	H2az2	mmu:77605; Q3THW5; Q5NC92; Q6ZWU0		Estrogen-dependent gene expression; Transcriptional regulation by small RNAs; Senescence-Associated Secretory Phenotype (SASP); Deposition of new CENPA-containing nucleosomes at the centromere; RNA Polymerase I Promoter Escape; B-WICH complex positively regulates rRNA expression; RUNX1 regulates genes involved in megakaryocyte differentiation and platelet function; Recognition and association of …	18	0	0.787	0.495711	2.08967e+07	1.64469e+07	25184490	16122006	13476316	15980327	High	High	High	High	1
FALSE	High	Master Protein Candidate	P0C0S6	Histone H2A.Z OS=Mus musculus OX=10090 GN=H2az1 PE=1 SV=2	0	8.752	18	2	20	1	128	13.5	10.58	23.29	2	cell organization and biogenesis;developmental processes;other biological processes	nucleus;other cell component	nucleic acid binding activity;other molecular function	Pf16211	51788	ENSMUSG00000037894	H2az1	B2RXZ3; mmu:51788; P0C0S6; P17317; Q3UA55; Q3UK43; Q68FD2	Proteasome Degradation	Estrogen-dependent gene expression; Transcriptional regulation by small RNAs; Senescence-Associated Secretory Phenotype (SASP); Deposition of new CENPA-containing nucleosomes at the centromere; RNA Polymerase I Promoter Escape; B-WICH complex positively regulates rRNA expression; RUNX1 regulates genes involved in megakaryocyte differentiation and platelet function; Recognition and association of …	19	0	0.787	0.495711	2.08967e+07	1.64469e+07	25184490	16122006	13476316	15980327	High	High	High	High	1
FALSE	High	Master Protein	Q9CR68	Cytochrome b-c1 complex subunit Rieske, mitochondrial OS=Mus musculus OX=10090 GN=Uqcrfs1 PE=1 SV=1	0	8.699	16	3	9	3	274	29.3	8.7	1.75	3	cell organization and biogenesis;other metabolic processes;other biological processes	other membranes;mitochondrion	other molecular function	Pf02921, Pf09165	66694	ENSMUSG00000038462	Uqcrfs1	mmu:66694; Q5SVV1; Q9CR68	Electron Transport Chain	Respiratory electron transport	2	0	1.901	0.0237617	2.50291e+07	4.7588e+07	2.35937e+07	2.46883e+07	3.91537e+07	4.60478e+07	High	High	High	High	1	Acetyl [K182]
FALSE	High	Master Protein	Q64010	Adapter molecule crk OS=Mus musculus OX=10090 GN=Crk PE=1 SV=1	0	8.637	16	2	2	2	304	33.8	5.55	0	2	cell organization and biogenesis;other metabolic processes;stress response;developmental processes;signal transduction;other biological processes	plasma membrane;other membranes;cytoskeleton;other cell component	signal transduction activity or receptor binding;cytoskeletal activity;other molecular function		12928	ENSMUSG00000017776	Crk	mmu:12928; Q64010	ErbB signaling pathway; Signaling of Hepatocyte Growth Factor Receptor; Chemokine signaling pathway; IL-3 Signaling Pathway; Kit Receptor Signaling Pathway; IL-2 Signaling Pathway; MAPK signaling pathway; Regulation of Actin Cytoskeleton; EGFR1 Signaling Pathway; Integrin-mediated Cell Adhesion; Insulin Signaling; Focal Adhesion	Regulation of signaling by CBL; p130Cas linkage to MAPK signaling for integrins; VEGFA-VEGFR2 Pathway; MET receptor recycling; ARMS-mediated activation; MET activates RAP1 and RAC1; Regulation of actin dynamics for phagocytic cup formation; PTK6 Regulates RHO GTPases, RAS GTPase and MAP kinases; Downstream signal transduction	21	0	0.688	0.0590016	5.79178e+06	3.9828e+06	5697612	5.47431e+06	2.97599e+06	4243574	High	Peak Found	Peak Found	High	1
FALSE	High	None	Q9D1G1	Ras-related protein Rab-1B OS=Mus musculus OX=10090 GN=Rab1b PE=1 SV=1	0	8.599	11	2	29	0	201	22.2	5.73	45.13	2	cell organization and biogenesis;other metabolic processes;transport;other biological processes	other membranes;ER/Golgi;other cell component	other molecular function	Pf00071	76308	ENSMUSG00000024870	Rab1b	mmu:76308; Q3U0N1; Q9D1G1		RAB geranylgeranylation; COPI-dependent Golgi-to-ER retrograde traffic; COPI-mediated anterograde transport; RAB GEFs exchange GTP for GDP on RABs; Golgi Cisternae Pericentriolar Stack Reorganization; COPII-mediated vesicle transport	6	0	1.541	0.159364	2.64379e+07	4.07278e+07	24003996	27074878	37004540	35687340	Not Found	Not Found	Not Found	Not Found	2
FALSE	High	None	P61028	Ras-related protein Rab-8B OS=Mus musculus OX=10090 GN=Rab8b PE=1 SV=1	0	8.599	11	2	29	0	207	23.6	9.07	45.13	2	cell organization and biogenesis;transport;other biological processes	plasma membrane;other membranes;ER/Golgi;nucleus;other cytoplasmic organelle;other cell component	signal transduction activity or receptor binding;other molecular function	Pf00071	235442	ENSMUSG00000036943	Rab8b	mmu:235442; P61028; Q3U1Z3		TBC/RABGAPs; RAB geranylgeranylation; RAB GEFs exchange GTP for GDP on RABs	3	0	1.541	0.159364	2.64379e+07	4.07278e+07	24003996	27074878	37004540	35687340	Not Found	Not Found	Not Found	Not Found	2
FALSE	High	None	P55258	Ras-related protein Rab-8A OS=Mus musculus OX=10090 GN=Rab8a PE=1 SV=2	0	8.599	11	2	29	0	207	23.7	9.07	45.13	2	cell organization and biogenesis;other metabolic processes;transport;developmental processes;other biological processes	plasma membrane;other membranes;cytoskeleton;ER/Golgi;other cytoplasmic organelle;other cell component	cytoskeletal activity;other molecular function	Pf00071	17274	ENSMUSG00000003037	Rab8a	mmu:17274; P55258; Q8VCF6	Focal Adhesion-PI3K-Akt-mTOR-signaling pathway	Regulation of PLK1 Activity at G2/M Transition; RAB geranylgeranylation; RAB GEFs exchange GTP for GDP on RABs; TBC/RABGAPs; Anchoring of the basal body to the plasma membrane; VxPx cargo-targeting to cilium	7	0	1.541	0.159364	2.64379e+07	4.07278e+07	24003996	27074878	37004540	35687340	Not Found	Not Found	Not Found	Not Found	2
FALSE	High	None	Q6PHN9	Ras-related protein Rab-35 OS=Mus musculus OX=10090 GN=Rab35 PE=1 SV=1	0	8.599	11	2	29	0	201	23	8.29	45.13	2	cell cycle OR cell proliferation;cell organization and biogenesis;transport;developmental processes;signal transduction;other biological processes	non-structural extracellular;plasma membrane;other membranes;ER/Golgi;other cytoplasmic organelle;other cell component	other molecular function	Pf00071	77407	ENSMUSG00000029518	Rab35	mmu:77407; Q6PHN9		RAB geranylgeranylation; RAB GEFs exchange GTP for GDP on RABs; TBC/RABGAPs	3	0	1.541	0.159364	2.64379e+07	4.07278e+07	24003996	27074878	37004540	35687340	Not Found	Not Found	Not Found	Not Found	2
FALSE	High	None	Q8K386	Ras-related protein Rab-15 OS=Mus musculus OX=10090 GN=Rab15 PE=1 SV=1	0	8.599	10	2	29	0	212	24.3	5.71	45.13	2	transport;signal transduction;other biological processes	plasma membrane;other membranes;ER/Golgi;other cytoplasmic organelle;other cell component	other molecular function	Pf00071			Rab15	Q8K386		RAB geranylgeranylation	1	0	1.541	0.159364	2.64379e+07	4.07278e+07	24003996	27074878	37004540	35687340	Not Found	Not Found	Not Found	Not Found	2
FALSE	High	Master Protein	Q64523	Histone H2A type 2-C OS=Mus musculus OX=10090 GN=H2ac20 PE=1 SV=3	0	8.59	18	2	26	1	129	14	10.9	24.77	2	cell organization and biogenesis	nucleus;other cell component	nucleic acid binding activity;other molecular function	Pf16211	319176	ENSMUSG00000068855	H2ac20	mmu:319176; Q64523; Q8CGP3		Ub-specific processing proteases; UCH proteinases; Estrogen-dependent gene expression; Transcriptional regulation by small RNAs; Senescence-Associated Secretory Phenotype (SASP); Deposition of new CENPA-containing nucleosomes at the centromere; RNA Polymerase I Promoter Escape; B-WICH complex positively regulates rRNA expression; RUNX1 regulates genes involved in megakaryocyte differentiation and…	23	1	1.547	0.0932471	1.60929e+08	2.48932e+08	1.68413e+08	1.42986e+08	1.89314e+08	2.60595e+08	High	Peak Found	High	High	1
FALSE	High	Master Protein Candidate	Q8BFU2	Histone H2A type 3 OS=Mus musculus OX=10090 GN=H2aw PE=1 SV=3	0	8.59	18	2	26	1	130	14.1	11.05	24.77	2	cell organization and biogenesis;DNA metabolism;other metabolic processes;stress response	other cell component	nucleic acid binding activity;other molecular function	Pf16211	319162	ENSMUSG00000078851	H2aw	mmu:319162; Q8BFU2		Ub-specific processing proteases; UCH proteinases; Metalloprotease DUBs; HDACs deacetylate histones; RMTs methylate histone arginines	5	0	1.547	0.0932471	1.60929e+08	2.48932e+08	1.68413e+08	1.42986e+08	1.89314e+08	2.60595e+08	High	Peak Found	High	High	1
FALSE	High	Master Protein Candidate	Q8CGP5	Histone H2A type 1-F OS=Mus musculus OX=10090 GN=Hist1h2af PE=1 SV=3	0	8.59	18	2	26	1	130	14.2	11.05	24.77	2	cell organization and biogenesis	other cell component	nucleic acid binding activity;other molecular function	Pf16211	319173	ENSMUSG00000061991	Hist1h2af	mmu:319173; Q08AU5; Q8CGP5		Ub-specific processing proteases; UCH proteinases; Estrogen-dependent gene expression; Transcriptional regulation by small RNAs; Senescence-Associated Secretory Phenotype (SASP); Deposition of new CENPA-containing nucleosomes at the centromere; RNA Polymerase I Promoter Escape; B-WICH complex positively regulates rRNA expression; RUNX1 regulates genes involved in megakaryocyte differentiation and…	23	0	1.547	0.0932471	1.60929e+08	2.48932e+08	1.68413e+08	1.42986e+08	1.89314e+08	2.60595e+08	High	Peak Found	High	High	1
FALSE	High	Master Protein Candidate	Q8R1M2	Histone H2A.J OS=Mus musculus OX=10090 GN=H2aj PE=1 SV=1	0	8.59	18	2	26	1	129	14	11.05	24.77	2	cell organization and biogenesis	other cell component	nucleic acid binding activity;other molecular function	Pf16211	232440	ENSMUSG00000060032	H2aj	mmu:232440; Q8R1M2		Ub-specific processing proteases; UCH proteinases; Estrogen-dependent gene expression; Transcriptional regulation by small RNAs; Senescence-Associated Secretory Phenotype (SASP); Deposition of new CENPA-containing nucleosomes at the centromere; RNA Polymerase I Promoter Escape; B-WICH complex positively regulates rRNA expression; RUNX1 regulates genes involved in megakaryocyte differentiation and…	23	0	1.547	0.0932471	1.60929e+08	2.48932e+08	1.68413e+08	1.42986e+08	1.89314e+08	2.60595e+08	High	Peak Found	High	High	1
FALSE	High	Master Protein Candidate	P27661	Histone H2AX OS=Mus musculus OX=10090 GN=H2ax PE=1 SV=2	0	8.59	16	2	26	1	143	15.1	10.74	24.77	2	cell cycle OR cell proliferation;cell organization and biogenesis;DNA metabolism;other metabolic processes;stress response;developmental processes;other biological processes	cytoskeleton;nucleus;other cell component	nucleic acid binding activity;other molecular function	Pf16211	15270	ENSMUSG00000049932	H2ax	mmu:15270; P27661	Proteasome Degradation	Estrogen-dependent gene expression; Transcriptional regulation by small RNAs; Senescence-Associated Secretory Phenotype (SASP); Deposition of new CENPA-containing nucleosomes at the centromere; RNA Polymerase I Promoter Escape; B-WICH complex positively regulates rRNA expression; RUNX1 regulates genes involved in megakaryocyte differentiation and platelet function; Recognition and association of …	23	0	1.547	0.0932471	1.60929e+08	2.48932e+08	1.68413e+08	1.42986e+08	1.89314e+08	2.60595e+08	High	Peak Found	High	High	1
FALSE	High	Master Protein Candidate	Q8CGP7	Histone H2A type 1-K OS=Mus musculus OX=10090 GN=H2ac15 PE=1 SV=3	0	8.59	18	2	26	1	130	14.1	11.05	24.77	2	cell organization and biogenesis	other cell component	nucleic acid binding activity;other molecular function	Pf16211	319169	ENSMUSG00000063021	H2ac15	mmu:319169; Q0VE75; Q8CGP7		Ub-specific processing proteases; UCH proteinases; Metalloprotease DUBs; Senescence-Associated Secretory Phenotype (SASP); Oxidative Stress Induced Senescence; Transcriptional regulation by small RNAs; Deposition of new CENPA-containing nucleosomes at the centromere; HDACs deacetylate histones; RNA Polymerase I Promoter Escape; B-WICH complex positively regulates rRNA expression; RUNX1 regulates …	23	0	1.547	0.0932471	1.60929e+08	2.48932e+08	1.68413e+08	1.42986e+08	1.89314e+08	2.60595e+08	High	Peak Found	High	High	1
FALSE	High	Master Protein Candidate	Q8CGP6	Histone H2A type 1-H OS=Mus musculus OX=10090 GN=H2ac12 PE=1 SV=3	0	8.59	18	2	26	1	128	13.9	11.03	24.77	2	cell organization and biogenesis	other cell component	nucleic acid binding activity;other molecular function	Pf16211	319168	ENSMUSG00000069302	H2ac12	mmu:319168; Q8CGP6		Ub-specific processing proteases; UCH proteinases; Metalloprotease DUBs; Senescence-Associated Secretory Phenotype (SASP); Oxidative Stress Induced Senescence; Transcriptional regulation by small RNAs; Deposition of new CENPA-containing nucleosomes at the centromere; HDACs deacetylate histones; RNA Polymerase I Promoter Escape; B-WICH complex positively regulates rRNA expression; RUNX1 regulates …	23	0	1.547	0.0932471	1.60929e+08	2.48932e+08	1.68413e+08	1.42986e+08	1.89314e+08	2.60595e+08	High	Peak Found	High	High	1
FALSE	High	Master Protein Candidate	Q6GSS7	Histone H2A type 2-A OS=Mus musculus OX=10090 GN=Hist2h2aa1 PE=1 SV=3	0	8.59	18	2	26	1	130	14.1	10.9	24.77	2	cell organization and biogenesis	nucleus;other cell component	nucleic acid binding activity;other molecular function	Pf16211	15267; 319192	ENSMUSG00000063954; ENSMUSG00000064220	Hist2h2aa1; Hist2h2aa2	mmu:15267; mmu:319192; P20670; Q6GSS7; Q811M3		Ub-specific processing proteases; UCH proteinases; Metalloprotease DUBs; Senescence-Associated Secretory Phenotype (SASP); Oxidative Stress Induced Senescence; Transcriptional regulation by small RNAs; Deposition of new CENPA-containing nucleosomes at the centromere; HDACs deacetylate histones; RNA Polymerase I Promoter Escape; B-WICH complex positively regulates rRNA expression; RUNX1 regulates …	23	0	1.547	0.0932471	1.60929e+08	2.48932e+08	1.68413e+08	1.42986e+08	1.89314e+08	2.60595e+08	High	Peak Found	High	High	1
FALSE	High	Master Protein	Q60864	Stress-induced-phosphoprotein 1 OS=Mus musculus OX=10090 GN=Stip1 PE=1 SV=1	0	8.588	9	4	11	4	543	62.5	6.8	1.67	4	other biological processes	cytosol;nucleus;other cell component	other molecular function	Pf00515	20867	ENSMUSG00000024966	Stip1	mmu:20867; Q3TT16; Q60864; Q8BPH3; Q99L66		HSP90 chaperone cycle for steroid hormone receptors (SHR); RND1 GTPase cycle	2	0	1.334	0.275641	2.95334e+07	3.93831e+07	27205076	2.98108e+07	3.60546e+07	34248878	High	High	High	High	1	Acetyl [N-Term]
FALSE	High	Master Protein	Q9D154	Leukocyte elastase inhibitor A OS=Mus musculus OX=10090 GN=Serpinb1a PE=1 SV=1	0	8.572	6	2	8	2	379	42.5	6.21	3.53	2	cell cycle OR cell proliferation;stress response;other biological processes	non-structural extracellular;other cell component	enzyme regulator activity	Pf00079	66222	ENSMUSG00000044734	Serpinb1a	mmu:66222; Q3TV23; Q5SUV7; Q9D0S8; Q9D154; Q9D7S8		Neutrophil degranulation	1	0	1.645	0.474928	6.47417e+06	1.06509e+07	9.26292e+06	4207441	5696745	1.58536e+07	High	High	High	High	1
FALSE	High	None	Q9JHW9	Aldehyde dehydrogenase family 1 member A3 OS=Mus musculus OX=10090 GN=Aldh1a3 PE=1 SV=1	0	8.56	2	2	10	0	512	56.1	6.57	13.34	2	cell organization and biogenesis;other metabolic processes;developmental processes;other biological processes	other cell component	other molecular function	Pf00171	56847	ENSMUSG00000015134	Aldh1a3	mmu:56847; Q9EQP7; Q9JHW9; Q9JI72	Retinol metabolism	RA biosynthesis pathway	2	0	1.034	0.80722	8.81435e+07	9.11725e+07	82719740	87331178	65152065	101574914	Not Found	Not Found	Not Found	Not Found	3
FALSE	High	None	Q9CZS1	Aldehyde dehydrogenase X, mitochondrial OS=Mus musculus OX=10090 GN=Aldh1b1 PE=1 SV=1	0	8.56	2	2	10	0	519	57.5	7.02	13.34	2	other metabolic processes	mitochondrion;nucleus;other cell component	other molecular function	Pf00171	72535	ENSMUSG00000035561	Aldh1b1	mmu:72535; Q3UAH5; Q9CZS1		Ethanol oxidation	1	0	1.034	0.80722	8.81435e+07	9.11725e+07	82719740	87331178	65152065	101574914	Not Found	Not Found	Not Found	Not Found	3
FALSE	High	None	P14427	H-2 class I histocompatibility antigen, D-P alpha chain OS=Mus musculus OX=10090 GN=H2-D1 PE=1 SV=1	0	8.517	6	2	4	1	368	41.3	6.25	4.81	2	other biological processes	non-structural extracellular;plasma membrane;other membranes;ER/Golgi;other cell component	signal transduction activity or receptor binding;other molecular function	Pf07654			H2-D1	P14427		Neutrophil degranulation; Immunoregulatory interactions between a Lymphoid and a non-Lymphoid cell; ER-Phagosome pathway; Endosomal/Vacuolar pathway; Antigen Presentation: Folding, assembly and peptide loading of class I MHC	5	0	10.219	0.0530552	1.14305e+06	1.1681e+07	1.12039e+06	1.08433e+06	7.53146e+06	1.44233e+07	Not Found	Not Found	High	High	1
FALSE	High	Master Protein	Q9JM76	Actin-related protein 2/3 complex subunit 3 OS=Mus musculus OX=10090 GN=Arpc3 PE=1 SV=3	0	8.509	14	2	5	2	178	20.5	8.59	2.1	2	cell organization and biogenesis;other biological processes	cytoskeleton;nucleus;other cell component	cytoskeletal activity		56378	ENSMUSG00000029465	Arpc3	mmu:56378; Q3TAT0; Q9JM76		Clathrin-mediated endocytosis; Regulation of actin dynamics for phagocytic cup formation; EPHB-mediated forward signaling; RHO GTPases Activate WASPs and WAVEs	4	0	3.719	0.010174	6.55093e+06	2.43646e+07	5.86864e+06	6.79932e+06	19947686	23692711	Low	Peak Found	High	High	1	Met-loss [N-Term]
FALSE	High	Master Protein	Q3TEA8	Heterochromatin protein 1-binding protein 3 OS=Mus musculus OX=10090 GN=Hp1bp3 PE=1 SV=1	0	8.499	4	2	7	2	554	60.8	9.7	4.46	2	cell organization and biogenesis;stress response;other biological processes	nucleus;other cell component	nucleic acid binding activity;other molecular function		15441	ENSMUSG00000028759	Hp1bp3	A2AM64; A2AM68; mmu:15441; Q3TEA8; Q3TM38; Q3TU07; Q61688; Q8BT17; Q8C6H2; Q8C911; Q8VE06; Q99KR0; Q9DBI1			0	0	2.231	0.159826	7.63401e+06	1.70285e+07	9615574	5.63544e+06	1.62673e+07	14191444	High	High	High	High	1	Met-loss+Acetyl [N-Term]
FALSE	High	Master Protein	O55042	Alpha-synuclein OS=Mus musculus OX=10090 GN=Snca PE=1 SV=2	0	8.491	24	3	7	3	140	14.5	4.77	1.66	3	cell-cell signaling;cell organization and biogenesis;other metabolic processes;stress response;transport;signal transduction;other biological processes	non-structural extracellular;plasma membrane;other membranes;cytosol;cytoskeleton;mitochondrion;ER/Golgi;translational apparatus;nucleus;other cell component	enzyme regulator activity;cytoskeletal activity;other molecular function		20617	ENSMUSG00000025889	Snca	mmu:20617; O55042; Q3U130; Q9CXF8; Q9EQC3; Q9QUR3	Alzheimers Disease; Parkinsons Disease Pathway; EGFR1 Signaling Pathway		3	0	0.545	0.425783	5.15984e+06	2.81053e+06	3.00102e+06	8.24901e+06	1.99604e+06	3.15061e+06	High	High	High	High	1
FALSE	High	None	Q61033	Lamina-associated polypeptide 2, isoforms alpha/zeta OS=Mus musculus OX=10090 GN=Tmpo PE=1 SV=4	0	8.488	8	3	8	3	693	75.1	8.05	2.2	3	other biological processes	other membranes;nucleus;other cell component	nucleic acid binding activity;other molecular function	Pf08198	21917	ENSMUSG00000019961	Tmpo	B2RUB9; Q61028; Q61033			0	0	3.011	0.01881	6.51219e+06	1.96088e+07	5.94656e+06	6631105	14400622	21257267	Medium	Medium	High	High	1	Met-loss [N-Term]
FALSE	High	Master Protein	Q8CHH9	Septin-8 OS=Mus musculus OX=10090 GN=Septin8 PE=1 SV=4	0	8.465	7	3	9	1	429	49.8	6	3.65	3	cell cycle OR cell proliferation;other biological processes	other membranes;cytoskeleton;ER/Golgi;other cell component	other molecular function		20362	ENSMUSG00000018398	Septin8	B1AQY7; mmu:20362; Q80YC7; Q8CHH9; Q9ESF7			0	0	1.472	0.0499152	2.41011e+06	3.54747e+06	2.37947e+06	2.26982e+06	2.79799e+06	3580782	Peak Found	Peak Found	Peak Found	High	1
FALSE	High	None	P06342	H-2 class II histocompatibility antigen, A-Q beta chain OS=Mus musculus OX=10090 GN=H2-Ab1 PE=1 SV=1	0	8.46	11	2	7	2	265	29.9	7.84	8.74	2	other metabolic processes;other biological processes	plasma membrane;other membranes;ER/Golgi;other cytoplasmic organelle;other cell component	other molecular function	Pf00969, Pf07654			H2-Ab1	O19469; P06342			0	0	0.769	0.164591	6.15812e+07	4.73603e+07	62943196	56020208	4.14017e+07	4.31318e+07	Peak Found	Peak Found	High	High	1
FALSE	High	Master Protein	Q02013	Aquaporin-1 OS=Mus musculus OX=10090 GN=Aqp1 PE=1 SV=3	0	8.398	13	2	11	2	269	28.8	7.43	8.55	2	cell-cell signaling;cell organization and biogenesis;stress response;transport;developmental processes;signal transduction;other biological processes	non-structural extracellular;plasma membrane;other membranes;nucleus;other cell component	signal transduction activity or receptor binding;transporter activity;other molecular function	Pf00230	11826	ENSMUSG00000004655	Aqp1	mmu:11826; Q02013; Q542P1; Q91VY8		Vasopressin regulates renal water homeostasis via Aquaporins; Erythrocytes take up carbon dioxide and release oxygen; Erythrocytes take up oxygen and release carbon dioxide; Passive transport by Aquaporins	4	0	2.727	0.116421	9.48175e+06	2.58528e+07	1.09598e+07	7.62731e+06	2.1181e+07	2.5122e+07	Peak Found	High	High	High	1
FALSE	High	Master Protein	Q9R1P4	Proteasome subunit alpha type-1 OS=Mus musculus OX=10090 GN=Psma1 PE=1 SV=1	0	8.362	13	2	5	2	263	29.5	6.46	2.7	2	protein metabolism;other metabolic processes;other biological processes	cytosol;cytoskeleton;nucleus;other cell component	other molecular function	Pf10584	26440	ENSMUSG00000030751	Psma1	mmu:26440; Q9R1P4		Separation of Sister Chromatids; The role of GTSE1 in G2/M progression after G2 checkpoint; Downstream TCR signaling; FCERI mediated NF-kB activation; Neddylation; Asymmetric localization of PCP proteins; Degradation of AXIN; Hedgehog 'on' state; Ub-specific processing proteases; Regulation of RUNX3 expression and activity; Antigen processing: Ubiquitination & Proteasome degradation; Autodegradat…	47	0	1.786	0.101496	8.13753e+06	1.45335e+07	6981164	8.81973e+06	11799446	1.42517e+07	Medium	High	High	High	1
FALSE	High	Master Protein	Q99KC8	von Willebrand factor A domain-containing protein 5A OS=Mus musculus OX=10090 GN=Vwa5a PE=1 SV=2	0	8.36	5	3	10	3	793	87.1	6.58	3.67	3		nucleus		Pf13768	67776	ENSMUSG00000023186	Vwa5a	mmu:67776; Q3TTU2; Q3UVU1; Q3V3F2; Q6UN22; Q8BHA8; Q99KC8; Q9CTV9			0	0	1.375	0.0268052	1.16254e+07	1.59806e+07	1.0925e+07	11502518	1.23912e+07	1.64082e+07	Low	Medium	High	High	1	Acetyl [K597]
FALSE	High	Master Protein	Q02788	Collagen alpha-2(VI) chain OS=Mus musculus OX=10090 GN=Col6a2 PE=1 SV=3	0	8.335	4	3	5	3	1034	110.3	6.42	1.77	3	cell adhesion;other biological processes	non-structural extracellular;extracellular matrix;plasma membrane;other membranes;other cell component	other molecular function	Pf00092, Pf01391	12834	ENSMUSG00000020241	Col6a2	mmu:12834; Q02788; Q05505; Q8C972; Q8K229	Focal Adhesion-PI3K-Akt-mTOR-signaling pathway; Focal Adhesion	Integrin cell surface interactions; ECM proteoglycans; Assembly of collagen fibrils and other multimeric structures; Collagen degradation; Signaling by PDGF; NCAM1 interactions; Collagen chain trimerization	10	0	3.665	0.0081885	4.10879e+06	1.50598e+07	3.63814e+06	4.31466e+06	13061390	1.38241e+07	Peak Found	Peak Found	High	High	1
FALSE	High	Master Protein	Q78IK2	ATP synthase membrane subunit DAPIT, mitochondrial OS=Mus musculus OX=10090 GN=Atp5md PE=1 SV=1	0	8.309	29	2	3	2	58	6.4	9.83	2.34	2		other membranes;mitochondrion		Pf14960	66477	ENSMUSG00000071528	Atp5md	mmu:66477; Q78IK2; Q9ER48			0	0	1.414	0.249396	7.76643e+06	1.0978e+07	7.52604e+06	7452006	1.01142e+07	9.48644e+06	High	Peak Found	High	High	1	Met-loss [N-Term]
FALSE	High	None	Q64436	Potassium-transporting ATPase alpha chain 1 OS=Mus musculus OX=10090 GN=Atp4a PE=1 SV=3	0	8.3	1	1	8	1	1033	113.9	5.88	6.23	1	transport;other biological processes	plasma membrane;other membranes	transporter activity;other molecular function	Pf00689, Pf00690, Pf09040, Pf13246			Atp4a	Q64436; Q9CV46		Ion transport by P-type ATPases	1	0	1.744	0.0616454	8.3841e+06	1.46194e+07	7.92895e+06	8243187	12306037	13827049	High	High	High	High	1
FALSE	High	Master Protein	P23492	Purine nucleoside phosphorylase OS=Mus musculus OX=10090 GN=Pnp PE=1 SV=2	0	8.204	10	3	10	3	289	32.3	6.16	0	3	cell organization and biogenesis;other metabolic processes;stress response;signal transduction;other biological processes	non-structural extracellular;cytosol;cytoskeleton;nucleus;other cell component	other molecular function		18950		Pnp	mmu:18950; P23492; Q4FJT6	Purine metabolism	Neutrophil degranulation; Purine catabolism; Purine salvage	4	0	1.279	0.0258488	1.894e+07	2.42336e+07	17518296	19039861	19869215	2.35312e+07	High	High	High	High	1
FALSE	High	Master Protein	P62852	40S ribosomal protein S25 OS=Mus musculus OX=10090 GN=Rps25 PE=1 SV=1	0	8.19	22	3	22	3	125	13.7	10.11	16.68	3	cell organization and biogenesis	cytosol;translational apparatus;nucleus;other cell component	other molecular function	Pf03297	75617	ENSMUSG00000009927	Rps25	mmu:75617; P25111; P62852	Cytoplasmic Ribosomal Proteins	L13a-mediated translational silencing of Ceruloplasmin expression; SRP-dependent cotranslational protein targeting to membrane; Major pathway of rRNA processing in the nucleolus and cytosol; Formation of a pool of free 40S subunits; GTP hydrolysis and joining of the 60S ribosomal subunit; Nonsense Mediated Decay (NMD) independent of the Exon Junction Complex (EJC); Nonsense Mediated Decay (NMD) e…	11	0	1.053	0.722031	4.11488e+07	4.33303e+07	40127436	39234660	38528231	38796357	High	High	High	High	1
FALSE	High	None	P00342	L-lactate dehydrogenase C chain OS=Mus musculus OX=10090 GN=Ldhc PE=1 SV=2	0	8.172	6	2	13	1	332	35.9	8.21	14.37	2	other metabolic processes;other biological processes	cytoskeleton;other cell component	other molecular function	Pf00056	16833	ENSMUSG00000030851	Ldhc	mmu:16833; P00342	Glycolysis and Gluconeogenesis		1	0	1.733	0.030555	3.37105e+07	5.84269e+07	34461670	30661457	49435966	54975578	High	High	High	High	1
FALSE	High	Master Protein	Q9EPC1	Alpha-parvin OS=Mus musculus OX=10090 GN=Parva PE=1 SV=1	0	8.155	8	3	14	3	372	42.3	5.95	5.55	3	cell adhesion;cell organization and biogenesis;developmental processes;other biological processes	plasma membrane;other membranes;cytoskeleton;nucleus;other cell component	enzyme regulator activity;cytoskeletal activity;other molecular function	Pf00307	57342	ENSMUSG00000030770	Parva	mmu:57342; Q9EPC1; Q9JJ65	Primary Focal Segmental Glomerulosclerosis FSGS	Localization of the PINCH-ILK-PARVIN complex to focal adhesions; Regulation of cytoskeletal remodeling and cell spreading by IPP complex components	4	0	1.056	0.68108	2.4438e+07	2.58096e+07	2.25152e+07	2.46635e+07	22698374	23364486	High	High	High	High	1
FALSE	High	Master Protein	Q9Z2I9	Succinate--CoA ligase [ADP-forming] subunit beta, mitochondrial OS=Mus musculus OX=10090 GN=Sucla2 PE=1 SV=2	0	8.109	6	3	9	3	463	50.1	7.01	5.92	3	other metabolic processes	other cell component	other molecular function		20916	ENSMUSG00000022110	Sucla2	mmu:20916; Q3TVH1; Q8BGS6; Q9Z2I9	TCA Cycle	Citric acid cycle (TCA cycle)	2	0	2.114	0.316153	7.42804e+06	1.57006e+07	4.67547e+06	1.09729e+07	1.32247e+07	14840067	High	High	High	High	1
FALSE	High	Master Protein	Q8R1F1	Protein Niban 2 OS=Mus musculus OX=10090 GN=Niban2 PE=1 SV=2	0	8.081	5	4	7	4	749	84.8	5.94	0	4	cell-cell signaling;transport;other biological processes	plasma membrane;other membranes;cytosol;nucleus;other cell component	other molecular function		227737	ENSMUSG00000026796	Niban2	mmu:227737; Q3TCV6; Q3U8I3; Q3UC84; Q3UDW4; Q3UIE4; Q543S7; Q8BQ71; Q8CC78; Q8R1F1			0	0	1.933	0.0791831	1.61061e+07	3.11291e+07	1.45273e+07	1.66033e+07	2.80125e+07	27540205	High	High	High	High	1
FALSE	High	Master Protein	Q61206	Platelet-activating factor acetylhydrolase IB subunit beta OS=Mus musculus OX=10090 GN=Pafah1b2 PE=1 SV=2	0	8.064	13	1	5	1	229	25.6	5.92	0	1	other metabolic processes;developmental processes;other biological processes	plasma membrane;other membranes;cytosol;nucleus;other cell component	other molecular function	Pf13472	18475	ENSMUSG00000003131	Pafah1b2	mmu:18475; Q61206; Q6PKE6; Q7TNP3		COPI-independent Golgi-to-ER retrograde traffic; Neutrophil degranulation	2	0	1.131	0.681005	1.34967e+07	1.52601e+07	12500768	13549344	9707965	19097480	High	High	High	High	1	Met-loss+Acetyl [N-Term]
FALSE	High	Master Protein	P62754	40S ribosomal protein S6 OS=Mus musculus OX=10090 GN=Rps6 PE=1 SV=1	0	8.023	13	3	9	3	249	28.7	10.84	5.27	3	cell cycle OR cell proliferation;protein metabolism;RNA metabolism OR transcription;other metabolic processes;developmental processes;signal transduction;other biological processes	cytosol;ER/Golgi;translational apparatus;nucleus;other cell component	nucleic acid binding activity;other molecular function		105244208; 20104	ENSMUSG00000028495	Rps6	mmu:20104; P08227; P10660; P62754	Cytoplasmic Ribosomal Proteins; Focal Adhesion-PI3K-Akt-mTOR-signaling pathway; mRNA processing	L13a-mediated translational silencing of Ceruloplasmin expression; SRP-dependent cotranslational protein targeting to membrane; Major pathway of rRNA processing in the nucleolus and cytosol; Formation of a pool of free 40S subunits; GTP hydrolysis and joining of the 60S ribosomal subunit; Nonsense Mediated Decay (NMD) independent of the Exon Junction Complex (EJC); Nonsense Mediated Decay (NMD) e…	14	0	1.763	0.00867536	1.39114e+07	2.45217e+07	12838708	1.40158e+07	1.98606e+07	24104337	High	Medium	High	High	1
FALSE	High	Master Protein	P01756	Ig heavy chain V region MOPC 104E OS=Mus musculus OX=10090 PE=1 SV=1	0	7.995	16	1	7	1	117	13	7.11	2.28	1	cell organization and biogenesis;stress response;transport;signal transduction;other biological processes	non-structural extracellular;plasma membrane;other membranes	signal transduction activity or receptor binding;other molecular function	Pf07686							0	0	100			1.81087e+07			1.77425e+07	1.47144e+07	Not Found	Not Found	High	High	1	Acetyl [N-Term]
FALSE	High	Master Protein Candidate	P01757	Ig heavy chain V region J558 OS=Mus musculus OX=10090 PE=1 SV=1	0	7.995	16	1	7	1	117	13	8.38	2.28	1	cell organization and biogenesis;stress response;transport;signal transduction;other biological processes	non-structural extracellular;plasma membrane;other membranes	signal transduction activity or receptor binding;other molecular function	Pf07686							0	0	100			1.81087e+07			1.77425e+07	1.47144e+07	Not Found	Not Found	High	High	1	Acetyl [N-Term]
FALSE	High	Master Protein Candidate	P06330	Ig heavy chain V region AC38 205.12 OS=Mus musculus OX=10090 PE=1 SV=1	0	7.995	16	1	7	1	118	12.9	7.11	2.28	1	cell organization and biogenesis;stress response;transport;signal transduction;other biological processes	non-structural extracellular;plasma membrane;other membranes	signal transduction activity or receptor binding;other molecular function	Pf07686							0	0	100			1.81087e+07			1.77425e+07	1.47144e+07	Not Found	Not Found	High	High	1	Acetyl [N-Term]
FALSE	High	Master Protein	Q8R2Y2	Cell surface glycoprotein MUC18 OS=Mus musculus OX=10090 GN=Mcam PE=1 SV=1	0	7.985	5	2	3	2	648	71.5	5.83	0	2	cell adhesion;stress response;developmental processes;other biological processes	non-structural extracellular;plasma membrane;other membranes;nucleus		Pf07686, Pf08205, Pf13927	84004	ENSMUSG00000032135	Mcam	mmu:84004; Q8R2Y2; Q9EPF1; Q9ESS7; Q9JHQ2; Q9JHQ3		RHOA GTPase cycle; RHOB GTPase cycle; RHOC GTPase cycle; RAC1 GTPase cycle; RHOG GTPase cycle; RAC2 GTPase cycle; RAC3 GTPase cycle; RHOF GTPase cycle; RHOD GTPase cycle	9	0	1.374	0.432395	8.99916e+06	1.23647e+07	7569846	9947518	1.28719e+07	9.45603e+06	Peak Found	Peak Found	High	High	1
FALSE	High	Master Protein	P32020	Non-specific lipid-transfer protein OS=Mus musculus OX=10090 GN=Scp2 PE=1 SV=3	0	7.953	7	4	10	4	547	59.1	7.44	5.21	4	cell organization and biogenesis;other metabolic processes;transport;other biological processes	other membranes;cytosol;mitochondrion;ER/Golgi;nucleus;other cytoplasmic organelle;other cell component	signal transduction activity or receptor binding;transporter activity;other molecular function	Pf00108, Pf02803	20280	ENSMUSG00000028603	Scp2	A2APS2; A2APS3; mmu:20280; P32020; Q9DBM7	PPAR signaling pathway; Mitochondrial LC-Fatty Acid Beta-Oxidation		2	0	1.363	0.151985	3.73971e+07	5.09875e+07	35325549	36811641	43820447	47232176	High	High	High	High	1
FALSE	High	Master Protein	O35215	D-dopachrome decarboxylase OS=Mus musculus OX=10090 GN=Ddt PE=1 SV=3	0	7.934	23	2	7	2	118	13.1	6.54	3.82	2	other metabolic processes;other biological processes	non-structural extracellular;other cell component	signal transduction activity or receptor binding;other molecular function	Pf01187	13202	ENSMUSG00000001666	Ddt	mmu:13202; O35215			0	0	1.618	0.0730711	8.81256e+06	1.42552e+07	8.93098e+06	8.08542e+06	11193333	1.44535e+07	High	High	High	High	1
FALSE	High	Master Protein	P97447	Four and a half LIM domains protein 1 OS=Mus musculus OX=10090 GN=Fhl1 PE=1 SV=3	0	7.867	8	2	10	2	280	31.9	8.37	10.91	2	developmental processes;other biological processes	plasma membrane;other membranes;cytosol;nucleus;other cell component	other molecular function		14199	ENSMUSG00000023092	Fhl1	mmu:14199; O55181; P97447; Q8K318	Delta-Notch Signaling Pathway		1	0	1.638	0.0527284	4.88313e+07	7.9976e+07	49018742	45230509	69273322	73509064	High	High	High	High	1
FALSE	High	Master Protein	P61358	60S ribosomal protein L27 OS=Mus musculus OX=10090 GN=Rpl27 PE=1 SV=2	0	7.779	15	2	7	2	136	15.8	10.56	3.68	2	protein metabolism;RNA metabolism OR transcription;other metabolic processes;other biological processes	other membranes;cytosol;ER/Golgi;translational apparatus;other cell component	other molecular function	Pf00467, Pf01777	108167922; 19942	ENSMUSG00000063316	Rpl27	mmu:19942; P61358	Cytoplasmic Ribosomal Proteins	L13a-mediated translational silencing of Ceruloplasmin expression; SRP-dependent cotranslational protein targeting to membrane; Major pathway of rRNA processing in the nucleolus and cytosol; Formation of a pool of free 40S subunits; GTP hydrolysis and joining of the 60S ribosomal subunit; Nonsense Mediated Decay (NMD) independent of the Exon Junction Complex (EJC); Nonsense Mediated Decay (NMD) e…	8	0	0.493	0.541767	1.49451e+07	7.37187e+06	31853721	6519811	6.28498e+06	6.88395e+06	High	High	High	High	1
FALSE	High	Master Protein	Q64471	Glutathione S-transferase theta-1 OS=Mus musculus OX=10090 GN=Gstt1 PE=1 SV=4	0	7.752	13	3	9	3	240	27.4	7.27	0	3	DNA metabolism;other metabolic processes;other biological processes	cytosol;nucleus;other cell component	other molecular function		14871	ENSMUSG00000001663	Gstt1	mmu:14871; Q64471; Q91X50	Metapathway biotransformation; Aflatoxin B1 metabolism; Glutathione metabolism; Oxidative Stress and Redox Pathway	Glutathione conjugation	5	0	1.594	0.0403928	1.33401e+07	2.12614e+07	1.31335e+07	1.2599e+07	1.8021e+07	19970760	Medium	High	High	High	1	Acetyl [K23]
FALSE	High	Master Protein	P28063	Proteasome subunit beta type-8 OS=Mus musculus OX=10090 GN=Psmb8 PE=1 SV=2	0	7.726	8	2	7	2	276	30.2	6.68	1.76	2	protein metabolism;other metabolic processes;other biological processes	cytosol;nucleus;other cell component	other molecular function		16913	ENSMUSG00000024338	Psmb8	mmu:16913; P28063; Q3UK42; Q64300; Q792S8; Q7TMX9; Q91VH7	Proteasome Degradation	Downstream TCR signaling; FCERI mediated NF-kB activation; Neddylation; Asymmetric localization of PCP proteins; Degradation of AXIN; Hedgehog 'on' state; Ub-specific processing proteases; Regulation of RUNX3 expression and activity; Antigen processing: Ubiquitination & Proteasome degradation; Autodegradation of Cdh1 by Cdh1:APC/C; APC/C:Cdc20 mediated degradation of Securin; APC/C:Cdh1 mediated …	48	0	2.028	0.0216816	9.03093e+06	1.83114e+07	8678914	8.73769e+06	15125814	17648632	High	High	High	High	1
FALSE	High	Master Protein	Q9Z1Q5	Chloride intracellular channel protein 1 OS=Mus musculus OX=10090 GN=Clic1 PE=1 SV=3	0	7.701	9	2	10	2	241	27	5.17	3.86	2	other metabolic processes;transport;other biological processes	non-structural extracellular;plasma membrane;other membranes;mitochondrion;nucleus;other cell component	transporter activity		114584	ENSMUSG00000007041	Clic1	mmu:114584; Q9Z1Q5			0	0	1.796	0.00533475	1.46671e+07	2.63375e+07	1.42768e+07	1.40105e+07	2.16111e+07	25554017	High	High	High	High	1
FALSE	High	Master Protein	Q9CPW4	Actin-related protein 2/3 complex subunit 5 OS=Mus musculus OX=10090 GN=Arpc5 PE=1 SV=3	0	7.689	18	2	5	2	151	16.3	5.67	7.45	2	cell organization and biogenesis;developmental processes;other biological processes	cytoskeleton;nucleus;other cytoplasmic organelle;other cell component	cytoskeletal activity	Pf04699	67771	ENSMUSG00000008475	Arpc5	mmu:67771; Q3U9T3; Q9CPW4; Q9D8E7	Regulation of Actin Cytoskeleton	Clathrin-mediated endocytosis; Neutrophil degranulation; Regulation of actin dynamics for phagocytic cup formation; EPHB-mediated forward signaling; RHO GTPases Activate WASPs and WAVEs	6	0	3.147	0.0251916	7.48079e+06	2.35397e+07	8.03902e+06	6.47276e+06	21468302	20549010	High	High	High	High	1
FALSE	High	Master Protein	P42208	Septin-2 OS=Mus musculus OX=10090 GN=Septin2 PE=1 SV=2	0	7.688	11	3	8	3	361	41.5	6.55	1.75	3	cell cycle OR cell proliferation;cell organization and biogenesis;developmental processes;signal transduction;other biological processes	non-structural extracellular;plasma membrane;other membranes;cytoskeleton;ER/Golgi;nucleus;other cell component	enzyme regulator activity;other molecular function		18000	ENSMUSG00000026276; ENSMUSG00000116048	Septin2	B2RRZ2; mmu:18000; P42208; Q3U9Y5		Anchoring of the basal body to the plasma membrane	1	0	2.096	0.188328	1.25165e+07	2.62399e+07	11874801	12266877	2.61781e+07	20939823	Medium	High	High	High	1	Phospho [S218(100)]
FALSE	High	Master Protein	P80315	T-complex protein 1 subunit delta OS=Mus musculus OX=10090 GN=Cct4 PE=1 SV=3	0	7.676	4	2	5	2	539	58	8.02	3.62	2	transport;other biological processes	cytosol;cytoskeleton;nucleus;other cell component	other molecular function		12464	ENSMUSG00000007739	Cct4	mmu:12464; P80315		BBSome-mediated cargo-targeting to cilium; Cooperation of PDCL (PhLP1) and TRiC/CCT in G-protein beta folding; Association of TriC/CCT with target proteins during biosynthesis	3	0	1.564	0.0616261	1.08667e+07	1.69907e+07	1.04781e+07	1.04789e+07	1.42816e+07	16092840	High	High	High	High	1
FALSE	High	Master Protein	P05784	Keratin, type I cytoskeletal 18 OS=Mus musculus OX=10090 GN=Krt18 PE=1 SV=5	0	7.668	9	3	13	1	423	47.5	5.33	7.99	3	cell organization and biogenesis;transport;developmental processes;signal transduction;other biological processes	non-structural extracellular;plasma membrane;other membranes;cytosol;cytoskeleton;nucleus;other cell component	other molecular function	Pf00038	16668	ENSMUSG00000023043	Krt18	mmu:16668; P05784; Q3TIX1; Q3TJH6; Q3TJW7; Q61766	EGFR1 Signaling Pathway	Formation of the cornified envelope	3	0	3.108	0.0229593	890403	2.76722e+06	817002	902292	2.02792e+06	3.00624e+06	Peak Found	Peak Found	Peak Found	High	1
FALSE	High	Master Protein	Q9WTP7	GTP:AMP phosphotransferase AK3, mitochondrial OS=Mus musculus OX=10090 GN=Ak3 PE=1 SV=3	0	7.649	15	3	9	3	227	25.4	8.84	3.76	3	other metabolic processes	mitochondrion;other cell component	kinase activity;other molecular function	Pf05191	56248	ENSMUSG00000024782	Ak3	mmu:56248; Q3UDN7; Q8BGX5; Q9D7Z1; Q9DB57; Q9DBM5; Q9WTP7		Factors involved in megakaryocyte development and platelet production	1	0	1.248	0.373349	1.25037e+07	1.56003e+07	1.02849e+07	1.41343e+07	1.41328e+07	1.37096e+07	Medium	High	High	High	1
FALSE	High	Master Protein	Q9CQR2	40S ribosomal protein S21 OS=Mus musculus OX=10090 GN=Rps21 PE=1 SV=1	0	7.638	29	2	8	2	83	9.1	8.51	11.44	2	protein metabolism;RNA metabolism OR transcription;other metabolic processes	cytosol;ER/Golgi;translational apparatus;other cell component	translation activity;other molecular function	Pf01249	66481	ENSMUSG00000039001	Rps21	mmu:66481; Q5M9L3; Q9CQR2	Cytoplasmic Ribosomal Proteins	L13a-mediated translational silencing of Ceruloplasmin expression; SRP-dependent cotranslational protein targeting to membrane; Major pathway of rRNA processing in the nucleolus and cytosol; Formation of a pool of free 40S subunits; GTP hydrolysis and joining of the 60S ribosomal subunit; Nonsense Mediated Decay (NMD) independent of the Exon Junction Complex (EJC); Nonsense Mediated Decay (NMD) e…	11	0	1.358	0.0983231	1.47483e+07	2.00302e+07	14443098	14002942	1.70677e+07	18714635	High	High	High	High	1
FALSE	High	Master Protein	P00329	Alcohol dehydrogenase 1 OS=Mus musculus OX=10090 GN=Adh1 PE=1 SV=2	0	7.612	7	3	17	3	375	39.7	8.1	26.82	3	other metabolic processes;other biological processes	plasma membrane;other membranes;cytosol;mitochondrion;nucleus	other molecular function	Pf00107, Pf08240	11522	ENSMUSG00000074207	Adh1	mmu:11522; P00329	Retinol metabolism	RA biosynthesis pathway; Abacavir metabolism; Ethanol oxidation	4	0	1.275	0.0238821	5.42479e+07	6.91899e+07	53008246	51620282	56228120	67782716	High	High	High	High	1
FALSE	High	Master Protein	O89053	Coronin-1A OS=Mus musculus OX=10090 GN=Coro1a PE=1 SV=5	0	7.594	11	4	10	4	461	51	6.48	1.73	4	cell adhesion;cell organization and biogenesis;stress response;transport;signal transduction;other biological processes	plasma membrane;other membranes;cytosol;cytoskeleton;other cytoplasmic organelle;other cell component	cytoskeletal activity;other molecular function	Pf00400, Pf08953, Pf08954	12721	ENSMUSG00000030707	Coro1a	mmu:12721; O89053; Q7TMU0; Q9R1Y8; Q9R288			0	0	2.288	0.00205299	2.40353e+07	5.49975e+07	2.24226e+07	2.39558e+07	44887665	53647007	Medium	High	High	High	1
FALSE	High	Master Protein	P62908	40S ribosomal protein S3 OS=Mus musculus OX=10090 GN=Rps3 PE=1 SV=1	0	7.573	20	3	7	3	243	26.7	9.66	6.08	3	cell cycle OR cell proliferation;cell organization and biogenesis;protein metabolism;DNA metabolism;other metabolic processes;stress response;other biological processes	plasma membrane;other membranes;cytosol;cytoskeleton;mitochondrion;ER/Golgi;translational apparatus;nucleus;other cell component	cytoskeletal activity;nucleic acid binding activity;other molecular function	Pf00189, Pf07650	27050	ENSMUSG00000030744	Rps3	mmu:27050; P17073; P47933; P62908	Cytoplasmic Ribosomal Proteins	L13a-mediated translational silencing of Ceruloplasmin expression; SRP-dependent cotranslational protein targeting to membrane; Major pathway of rRNA processing in the nucleolus and cytosol; Formation of a pool of free 40S subunits; GTP hydrolysis and joining of the 60S ribosomal subunit; Nonsense Mediated Decay (NMD) independent of the Exon Junction Complex (EJC); Nonsense Mediated Decay (NMD) e…	11	0	1.328	0.207088	2.7245e+07	3.61836e+07	26391304	2.61524e+07	31857426	3.2719e+07	High	High	Medium	High	1
FALSE	High	Master Protein	Q8BMK4	Cytoskeleton-associated protein 4 OS=Mus musculus OX=10090 GN=Ckap4 PE=1 SV=2	0	7.56	4	1	2	1	575	63.7	5.64	5.18	1		plasma membrane;other membranes;cytosol;cytoskeleton;ER/Golgi;nucleus;other cell component			216197	ENSMUSG00000046841	Ckap4	B2RRB4; mmu:216197; Q8BMK4; Q8BTK8; Q8R3F2		Surfactant metabolism; Neutrophil degranulation; Regulation of Insulin-like Growth Factor (IGF) transport and uptake by Insulin-like Growth Factor Binding Proteins (IGFBPs); Post-translational protein phosphorylation; RND2 GTPase cycle; RND3 GTPase cycle	6	0	3.026		1.96526e+06	5.94676e+06		1.92241e+06	4.42791e+06	6358423	Not Found	Peak Found	High	High	1
FALSE	High	Master Protein	Q02248	Catenin beta-1 OS=Mus musculus OX=10090 GN=Ctnnb1 PE=1 SV=1	0	7.542	2	1	4	1	781	85.4	5.86	0	1	cell adhesion;cell-cell signaling;cell cycle OR cell proliferation;cell organization and biogenesis;protein metabolism;other metabolic processes;transport;developmental processes;signal transduction;other biological processes	plasma membrane;other membranes;cytosol;cytoskeleton;nucleus;other cell component	signal transduction activity or receptor binding;other molecular function		12387	ENSMUSG00000006932	Ctnnb1	mmu:12387; Q02248; Q922W1; Q9D335	TGF Beta Signaling Pathway; IL-5 Signaling Pathway; MicroRNAs in Cardiomyocyte Hypertrophy; PluriNetWork: mechanisms associated with pluripotency; Ptf1a related regulatory pathway; Heart Development; Neural Crest Differentiation; Primary Focal Segmental Glomerulosclerosis FSGS; ESC Pluripotency Pathways; Wnt Signaling in Kidney Disease; Wnt Signaling Pathway; Adipogenesis genes; Id Signaling Path…	RHO GTPases activate IQGAPs; VEGFR2 mediated vascular permeability; Deactivation of the beta-catenin transactivating complex; Ca2+ pathway; Adherens junctions interactions; Apoptotic cleavage of cell adhesion proteins; Formation of the beta-catenin:TCF transactivating complex; LRR FLII-interacting protein 1 (LRRFIP1) activates type I IFN production; Myogenesis; Beta-catenin phosphorylation cascad…	30	0	1.734	0.0256684	3.08422e+06	5.34702e+06	3.05473e+06	2.89544e+06	4.52852e+06	5.02637e+06	Peak Found	Peak Found	High	High	1
FALSE	High	Master Protein	Q921F2	TAR DNA-binding protein 43 OS=Mus musculus OX=10090 GN=Tardbp PE=1 SV=1	0	7.538	9	3	8	3	414	44.5	6.7	0	3	cell organization and biogenesis;RNA metabolism OR transcription;other metabolic processes;other biological processes	nucleus;other cell component	nucleic acid binding activity;other molecular function	Pf00076, Pf18694	230908	ENSMUSG00000041459	Tardbp	mmu:230908; Q3U591; Q3V0E7; Q921F2	mRNA processing		1	0	1.946	0.0514453	1.17402e+07	2.28431e+07	1.10045e+07	1.16459e+07	1.93937e+07	2.14209e+07	Low	High	High	High	1
FALSE	High	Master Protein	Q9D051	Pyruvate dehydrogenase E1 component subunit beta, mitochondrial OS=Mus musculus OX=10090 GN=Pdhb PE=1 SV=1	0	7.516	14	4	10	4	359	38.9	6.87	0	4	other metabolic processes	mitochondrion;nucleus;other cell component	other molecular function		68263	ENSMUSG00000021748	Pdhb	mmu:68263; Q3TL86; Q505N8; Q99LW9; Q9D051	Glycolysis and Gluconeogenesis; TCA Cycle	Glyoxylate metabolism and glycine degradation; Regulation of pyruvate dehydrogenase (PDH) complex; Signaling by Retinoic Acid	6	0	1.541	0.037586	2.09111e+07	3.222e+07	2.11215e+07	1.92498e+07	27271809	3.03058e+07	High	High	High	High	1
FALSE	High	Master Protein	Q60668	Heterogeneous nuclear ribonucleoprotein D0 OS=Mus musculus OX=10090 GN=Hnrnpd PE=1 SV=2	0	7.5	7	2	11	1	355	38.3	7.81	5.99	2	RNA metabolism OR transcription;other metabolic processes;stress response;developmental processes;other biological processes	cytosol;nucleus;other cell component	nucleic acid binding activity;other molecular function		11991	ENSMUSG00000000568	Hnrnpd	mmu:11991; Q60667; Q60668; Q80ZJ0; Q91X94	mRNA processing	mRNA Splicing - Major Pathway; AUF1 (hnRNP D0) binds and destabilizes mRNA; Processing of Capped Intron-Containing Pre-mRNA	4	0	1.961	0.0439046	1.08923e+07	2.13577e+07	9296567	11866158	18430158	19704522	High	High	High	High	1
FALSE	High	Master Protein	P56391	Cytochrome c oxidase subunit 6B1 OS=Mus musculus OX=10090 GN=Cox6b1 PE=1 SV=2	0	7.49	40	3	9	3	86	10.1	8.72	5.43	3	other metabolic processes	other membranes			110323	ENSMUSG00000036751	Cox6b1	mmu:110323; P56391; Q545A3	Electron Transport Chain	Cytoprotection by HMOX1; TP53 Regulates Metabolic Genes; Respiratory electron transport	4	0	2.586	0.0131904	2.04525e+07	5.2895e+07	20834371	18668525	45650701	48794321	High	High	High	High	1	Met-loss+Acetyl [N-Term]
FALSE	High	Master Protein	Q9WU78	Programmed cell death 6-interacting protein OS=Mus musculus OX=10090 GN=Pdcd6ip PE=1 SV=3	0	7.478	3	2	3	2	869	96	6.52	1.79	2	cell cycle OR cell proliferation;cell organization and biogenesis;protein metabolism;other metabolic processes;transport;other biological processes	non-structural extracellular;plasma membrane;cytosol;cytoskeleton;ER/Golgi;other cell component	signal transduction activity or receptor binding;other molecular function	Pf03097, Pf13949	18571	ENSMUSG00000032504	Pdcd6ip	mmu:18571; O88695; O89014; Q3TED2; Q8BSL8; Q8R0H5; Q99LR3; Q9QZN8; Q9WU78		Regulation of necroptotic cell death	2	0	1.234	0.506447	4.34964e+06	5.3664e+06	4.51701e+06	3894510	5319019	4.31045e+06	Peak Found	High	Peak Found	High	1
FALSE	High	None	P03991	H-2 class I histocompatibility antigen, K-W28 alpha chain OS=Mus musculus OX=10090 GN=H2-K1 PE=1 SV=2	0	7.463	6	3	10	1	368	41.1	7.11	0	3	stress response;developmental processes;other biological processes	non-structural extracellular;plasma membrane;other membranes;ER/Golgi;other cell component	signal transduction activity or receptor binding;other molecular function	Pf07654			H2-K1	P03990; P03991			0	0	2.159	0.0107276	4.74545e+06	1.02456e+07	4764345	4.39491e+06	8645579	9666396	Peak Found	High	High	High	1
FALSE	High	None	P04223	H-2 class I histocompatibility antigen, K-K alpha chain OS=Mus musculus OX=10090 GN=H2-K1 PE=1 SV=1	0	7.463	6	3	10	1	369	41.6	7.03	0	3	stress response;developmental processes;other biological processes	non-structural extracellular;plasma membrane;other membranes;ER/Golgi;other cell component	signal transduction activity or receptor binding;other molecular function	Pf07654			H2-K1	O19459; P04223; Q31165; Q31192; Q95458			0	0	2.159	0.0107276	4.74545e+06	1.02456e+07	4764345	4.39491e+06	8645579	9666396	Peak Found	High	High	High	1
FALSE	High	None	P14428	H-2 class I histocompatibility antigen, K-Q alpha chain (Fragment) OS=Mus musculus OX=10090 GN=H2-K1 PE=1 SV=1	0	7.463	7	3	10	1	328	36.8	6.39	0	3	stress response;developmental processes;other biological processes	non-structural extracellular;plasma membrane;other membranes;ER/Golgi;other cell component	signal transduction activity or receptor binding;other molecular function	Pf07654			H2-K1	P14428			0	0	2.159	0.0107276	4.74545e+06	1.02456e+07	4764345	4.39491e+06	8645579	9666396	Peak Found	High	High	High	1
FALSE	High	Master Protein	P30416	Peptidyl-prolyl cis-trans isomerase FKBP4 OS=Mus musculus OX=10090 GN=Fkbp4 PE=1 SV=5	0	7.447	10	3	6	3	458	51.5	5.72	0	3	cell organization and biogenesis;protein metabolism;other metabolic processes;transport;developmental processes;signal transduction;other biological processes	cytosol;cytoskeleton;mitochondrion;nucleus;other cell component	signal transduction activity or receptor binding;cytoskeletal activity;other molecular function	Pf00515	14228	ENSMUSG00000030357	Fkbp4	mmu:14228; P30416; Q3TVC9		HSP90 chaperone cycle for steroid hormone receptors (SHR); Attenuation phase; Estrogen-dependent gene expression	4	0	1.344	0.159289	8.092e+06	1.08793e+07	6.99954e+06	8.6984e+06	7.86641e+06	11978847	Medium	Peak Found	High	High	1
FALSE	High	Master Protein	Q9Z1N5	Spliceosome RNA helicase Ddx39b OS=Mus musculus OX=10090 GN=Ddx39b PE=1 SV=1	0	7.421	6	2	5	2	428	49	5.67	0	2	cell organization and biogenesis;RNA metabolism OR transcription;other metabolic processes;transport;developmental processes;other biological processes	nucleus;other cell component	nucleic acid binding activity;other molecular function	Pf00270, Pf00271	53817	ENSMUSG00000019432	Ddx39b	mmu:53817; Q8HW97; Q9Z1N5	miRNAs and TFs in iPS Cell Generation; mRNA processing	Transport of Mature mRNA derived from an Intron-Containing Transcript; mRNA 3'-end processing; RNA Polymerase II Transcription Termination; RHOBTB2 GTPase cycle	6	0	2.219	0.0423839	5.8462e+06	1.29747e+07	5.89803e+06	5.38813e+06	1.02298e+07	1.31014e+07	High	High	High	High	1
FALSE	High	None	P29387	Guanine nucleotide-binding protein subunit beta-4 OS=Mus musculus OX=10090 GN=Gnb4 PE=1 SV=4	0	7.42	6	2	15	2	340	37.4	6.16	14.2	2	signal transduction	plasma membrane;other membranes;other cell component	other molecular function	Pf00400	14696	ENSMUSG00000027669	Gnb4	mmu:14696; P29387; Q3TJJ1; Q8R475; Q9JHX8	Chemokine signaling pathway; Focal Adhesion-PI3K-Akt-mTOR-signaling pathway; Myometrial Relaxation and Contraction Pathways; Calcium Regulation in the Cardiac Cell	G alpha (i) signalling events; Extra-nuclear estrogen signaling; G alpha (q) signalling events; Cooperation of PDCL (PhLP1) and TRiC/CCT in G-protein beta folding; Vasopressin regulates renal water homeostasis via Aquaporins; G alpha (12/13) signalling events; Thrombin signalling through proteinase activated receptors (PARs); Ca2+ pathway; G beta:gamma signalling through PLC beta; Presynaptic fun…	29	0	1.429	0.0554654	6.69106e+07	9.56048e+07	64280982	64759620	73150068	99478988	High	High	High	High	1
FALSE	High	Master Protein	Q08091	Calponin-1 OS=Mus musculus OX=10090 GN=Cnn1 PE=1 SV=1	0	7.407	12	3	6	3	297	33.3	8.97	0	3	cell organization and biogenesis;other biological processes	cytoskeleton	cytoskeletal activity;other molecular function	Pf00307, Pf00402	12797	ENSMUSG00000001349	Cnn1	mmu:12797; Q08091	Myometrial Relaxation and Contraction Pathways		1	0	1.597	0.144248	1.21804e+07	1.94571e+07	1.16911e+07	1.17996e+07	1.72887e+07	1.74333e+07	High	Peak Found	High	High	1
FALSE	High	Master Protein	Q8BHL4	Retinoic acid-induced protein 3 OS=Mus musculus OX=10090 GN=Gprc5a PE=1 SV=1	0	7.396	6	2	12	2	356	40.1	7.62	5.55	2	signal transduction;other biological processes	non-structural extracellular;plasma membrane;other membranes;nucleus;other cell component	enzyme regulator activity;other molecular function				Gprc5a	Q8BHL4; Q8K067; Q8K1G5			0	0	1.551	0.133168	1.73374e+07	2.6892e+07	1.82251e+07	1.53355e+07	2.18222e+07	26383613	High	High	High	High	1
FALSE	High	Master Protein	Q61335	B-cell receptor-associated protein 31 OS=Mus musculus OX=10090 GN=Bcap31 PE=1 SV=4	0	7.389	11	2	4	2	245	27.9	8.7	1.94	2	cell organization and biogenesis;stress response;transport;signal transduction;other biological processes	plasma membrane;other membranes;mitochondrion;ER/Golgi;other cell component	signal transduction activity or receptor binding;other molecular function	Pf05529, Pf18035	27061	ENSMUSG00000002015	Bcap31	A2ALM8; mmu:27061; Q61335; Q9D0E9; Q9D8G7		RHOA GTPase cycle; Antigen Presentation: Folding, assembly and peptide loading of class I MHC; Apoptotic cleavage of cellular proteins	4	0	1.651	0.112041	1.71701e+07	2.83549e+07	1.61459e+07	16977813	24759703	25852282	High	High	High	High	1
FALSE	High	Master Protein Candidate	P11983	T-complex protein 1 subunit alpha OS=Mus musculus OX=10090 GN=Tcp1 PE=1 SV=3	0	7.371	6	3	6	3	556	60.4	6.16	1.76	3	transport;other biological processes	cytosol;cytoskeleton;ER/Golgi;other cell component	other molecular function		21454	ENSMUSG00000068039	Tcp1	mmu:21454; P11983; P11984; Q3TJ96; Q3TKU1; Q3U5T8; Q3U7I8; Q3UAA8; Q3UB80; Q3UE48		BBSome-mediated cargo-targeting to cilium; Cooperation of PDCL (PhLP1) and TRiC/CCT in G-protein beta folding; Association of TriC/CCT with target proteins during biosynthesis	3	0	2.085	0.20154	8.29969e+06	1.73038e+07	1.00612e+07	6.36608e+06	13509565	1.76453e+07	High	High	High	High	1
FALSE	High	Master Protein	P62245	40S ribosomal protein S15a OS=Mus musculus OX=10090 GN=Rps15a PE=1 SV=2	0	7.345	17	2	9	2	130	14.8	10.13	6.91	2	protein metabolism;other metabolic processes;other biological processes	cytosol;translational apparatus;other cell component	other molecular function	Pf00410	267019	ENSMUSG00000008683	Rps15a	mmu:267019; P39027; P39031; P62245; Q8C023; Q9BV24	Cytoplasmic Ribosomal Proteins	L13a-mediated translational silencing of Ceruloplasmin expression; SRP-dependent cotranslational protein targeting to membrane; Major pathway of rRNA processing in the nucleolus and cytosol; Formation of a pool of free 40S subunits; GTP hydrolysis and joining of the 60S ribosomal subunit; Nonsense Mediated Decay (NMD) independent of the Exon Junction Complex (EJC); Nonsense Mediated Decay (NMD) e…	11	0	1.761	0.00615124	1.41904e+07	2.49943e+07	1.37045e+07	13662267	1.93947e+07	25643857	High	High	High	High	1
FALSE	High	Master Protein	Q9D2G2	Dihydrolipoyllysine-residue succinyltransferase component of 2-oxoglutarate dehydrogenase complex, mitochondrial OS=Mus musculus OX=10090 GN=Dlst PE=1 SV=1	0	7.31	6	2	4	2	454	49	8.95	5.03	2	protein metabolism;other metabolic processes	plasma membrane;other membranes;mitochondrion;nucleus;other cell component	other molecular function	Pf00364	78920	ENSMUSG00000004789	Dlst	mmu:78920; Q3UEA0; Q4FK55; Q8CIE8; Q9D2G2	TCA Cycle	Glyoxylate metabolism and glycine degradation; Lysine catabolism; Citric acid cycle (TCA cycle)	4	0	1.206	0.788211	9.35654e+06	1.12797e+07	1.38855e+07	5.86227e+06	1.36145e+07	7.44017e+06	High	Peak Found	High	High	1
FALSE	High	Master Protein	P62774	Myotrophin OS=Mus musculus OX=10090 GN=Mtpn PE=1 SV=2	0	7.274	28	2	9	2	118	12.9	5.52	4.53	2	cell organization and biogenesis;other metabolic processes;developmental processes;other biological processes	cytosol;cytoskeleton;nucleus;other cell component	nucleic acid binding activity		14489	ENSMUSG00000029840	Mtpn	mmu:14489; P62774; P80144; Q543M6; Q9DCN8			0	0	1.587	0.0547886	1.449e+07	2.30006e+07	1.26669e+07	1.54121e+07	1.94803e+07	21620748	High	Low	High	High	1
FALSE	High	Master Protein	P67984	60S ribosomal protein L22 OS=Mus musculus OX=10090 GN=Rpl22 PE=1 SV=2	0	7.264	19	2	12	2	128	14.8	9.19	11.29	2	protein metabolism;other metabolic processes;developmental processes;other biological processes	cytosol;translational apparatus;nucleus;other cell component	nucleic acid binding activity;other molecular function	Pf01776	19934	ENSMUSG00000028936	Rpl22	mmu:19934; P41104; P67984	Cytoplasmic Ribosomal Proteins; mRNA processing	L13a-mediated translational silencing of Ceruloplasmin expression; SRP-dependent cotranslational protein targeting to membrane; Major pathway of rRNA processing in the nucleolus and cytosol; Formation of a pool of free 40S subunits; GTP hydrolysis and joining of the 60S ribosomal subunit; Nonsense Mediated Decay (NMD) independent of the Exon Junction Complex (EJC); Nonsense Mediated Decay (NMD) e…	9	0	1.545	0.101437	2.03731e+07	3.14762e+07	1.8476e+07	20888476	27726989	28447853	High	High	High	High	1
FALSE	High	Master Protein	Q80SZ7	Guanine nucleotide-binding protein G(I)/G(S)/G(O) subunit gamma-5 OS=Mus musculus OX=10090 GN=Gng5 PE=1 SV=2	0	7.262	29	2	17	2	68	7.3	9.85	9.99	2	signal transduction;other biological processes	plasma membrane;other membranes;other cell component	other molecular function	Pf00631	14707	ENSMUSG00000068523	Gng5	mmu:14707; P30670; Q5I0W4; Q61015; Q80SZ7	Chemokine signaling pathway; G Protein Signaling Pathways; Focal Adhesion-PI3K-Akt-mTOR-signaling pathway; Myometrial Relaxation and Contraction Pathways; Calcium Regulation in the Cardiac Cell	G alpha (i) signalling events; Extra-nuclear estrogen signaling; G alpha (q) signalling events; Cooperation of PDCL (PhLP1) and TRiC/CCT in G-protein beta folding; Vasopressin regulates renal water homeostasis via Aquaporins; G alpha (12/13) signalling events; Thrombin signalling through proteinase activated receptors (PARs); Ca2+ pathway; G beta:gamma signalling through PLC beta; Presynaptic fun…	30	0	1.36	0.0574851	2.13828e+07	2.90785e+07	21220961	20033653	24518508	27456051	High	High	High	High	1	Met-loss+Acetyl [N-Term]
FALSE	High	Master Protein	P80317	T-complex protein 1 subunit zeta OS=Mus musculus OX=10090 GN=Cct6a PE=1 SV=3	0	7.208	6	3	7	3	531	58	7.08	1.7	3	transport;other biological processes	cytosol;cytoskeleton;other cell component	other molecular function		12466		Cct6a	mmu:12466; P80317		Cooperation of PDCL (PhLP1) and TRiC/CCT in G-protein beta folding; RHOBTB2 GTPase cycle; Association of TriC/CCT with target proteins during biosynthesis	3	0	1.299	0.075637	1.33758e+07	1.73697e+07	1.34624e+07	1.2357e+07	1.31935e+07	18205839	Low	High	High	High	1
FALSE	High	Master Protein	Q91XA9	Acidic mammalian chitinase OS=Mus musculus OX=10090 GN=Chia PE=1 SV=2	0	7.207	7	3	5	3	473	52	5.06	3.57	3	other metabolic processes;stress response;other biological processes	non-structural extracellular;other cell component	other molecular function		81600	ENSMUSG00000062778	Chia	A0T468; B8K282; mmu:81600; Q3TVE7; Q91XA9; Q99PH2; Q9D803; Q9JLN1		Digestion of dietary carbohydrate	1	0	25.001	0.0736418	1.10165e+06	2.75426e+07	691291	1632402	2.03413e+07	2.96905e+07	Peak Found	Peak Found	High	High	1
FALSE	High	Master Protein	Q99L88	Beta-1-syntrophin OS=Mus musculus OX=10090 GN=Sntb1 PE=1 SV=4	0	7.153	3	1	1	1	537	58	8.31	2.38	1		plasma membrane;other membranes;cytoskeleton;other cell component	cytoskeletal activity;other molecular function	Pf00595	20649	ENSMUSG00000060429	Sntb1	mmu:20649; O35925; Q99L88			0	0	1.222	0.355982	3.47226e+06	4.24314e+06	3.15002e+06	3.55886e+06	3.86012e+06	3713298	Peak Found	Peak Found	Peak Found	High	1	Met-loss+Acetyl [N-Term]
FALSE	High	Master Protein	P31786	Acyl-CoA-binding protein OS=Mus musculus OX=10090 GN=Dbi PE=1 SV=2	0	7.145	21	1	12	1	87	10	8.82	10.03	1	cell cycle OR cell proliferation;other metabolic processes;stress response;developmental processes;other biological processes	non-structural extracellular;plasma membrane;other membranes;cytoskeleton;ER/Golgi;nucleus;other cell component	signal transduction activity or receptor binding;other molecular function	Pf00887	13167	ENSMUSG00000026385	Dbi	mmu:13167; P31786	PPAR signaling pathway	Mitochondrial Fatty Acid Beta-Oxidation	2	0	1.781	0.126076	1.81759e+07	3.23644e+07	17516588	17536434	29036664	28719346	High	High	High	High	1
FALSE	High	Master Protein	Q9WUK2	Eukaryotic translation initiation factor 4H OS=Mus musculus OX=10090 GN=Eif4h PE=1 SV=3	0	7.127	15	2	8	2	248	27.3	7.23	9.49	2	cell organization and biogenesis;protein metabolism;other metabolic processes;other biological processes	other cell component	translation activity;nucleic acid binding activity	Pf00076	22384	ENSMUSG00000040731	Eif4h	mmu:22384; Q9WUK2; Q9WUK3	Translation Factors; mRNA processing	L13a-mediated translational silencing of Ceruloplasmin expression; GTP hydrolysis and joining of the 60S ribosomal subunit; Translation initiation complex formation; Ribosomal scanning and start codon recognition	7	0	1.944	0.15514	6.10358e+06	1.18679e+07	4.75819e+06	7279897	1.01178e+07	11082889	High	High	High	High	1
FALSE	High	Master Protein	Q9WTM5	RuvB-like 2 OS=Mus musculus OX=10090 GN=Ruvbl2 PE=1 SV=3	0	7.118	3	1	3	1	463	51.1	5.64	6.18	1	cell organization and biogenesis;protein metabolism;DNA metabolism;other metabolic processes;stress response;other biological processes	cytosol;cytoskeleton;nucleus;other cell component	nucleic acid binding activity;other molecular function	Pf06068, Pf17856	20174	ENSMUSG00000003868	Ruvbl2	mmu:20174; Q9WTM5			0	0	1.663	0.10746	2.4279e+06	4.03691e+06	2.61687e+06	2.09449e+06	3663401	3.54161e+06	High	Peak Found	High	High	1	Met-loss+Acetyl [N-Term]
FALSE	High	Master Protein	Q8VCT3	Aminopeptidase B OS=Mus musculus OX=10090 GN=Rnpep PE=1 SV=2	0	7.091	4	2	3	2	650	72.4	5.35	3.85	2	protein metabolism;other metabolic processes;other biological processes	non-structural extracellular;plasma membrane;other membranes;ER/Golgi;other cell component	other molecular function	Pf01433	215615	ENSMUSG00000041926	Rnpep	mmu:215615; Q3TX27; Q8VCT3	mRNA processing		1	0	2.324	0.0686809	3.44962e+06	8.01648e+06	2.97919e+06	3.71401e+06	6.45507e+06	7.926e+06	Peak Found	Peak Found	High	High	1	Acetyl [N-Term]
FALSE	High	Master Protein	Q91VS7	Microsomal glutathione S-transferase 1 OS=Mus musculus OX=10090 GN=Mgst1 PE=1 SV=3	0	7.089	16	2	9	2	155	17.5	9.66	3.45	2	other metabolic processes;stress response;other biological processes	other membranes;mitochondrion;ER/Golgi;nucleus;other cytoplasmic organelle;other cell component	other molecular function		56615	ENSMUSG00000008540	Mgst1	mmu:56615; Q91VS7; Q9CQ57; Q9R191	Metapathway biotransformation; Oxidative Stress; Oxidative Stress and Redox Pathway	Neutrophil degranulation; Glutathione conjugation; Aflatoxin activation and detoxification	6	0	1.233	0.0888295	1.65595e+07	2.04106e+07	1.51048e+07	16880283	1.5453e+07	21462817	High	High	Low	High	1
FALSE	High	Master Protein	P80313	T-complex protein 1 subunit eta OS=Mus musculus OX=10090 GN=Cct7 PE=1 SV=1	0	7.026	6	3	8	3	544	59.6	7.84	0	3	transport;other biological processes	cytosol;cytoskeleton;other cell component	other molecular function		12468	ENSMUSG00000030007	Cct7	mmu:12468; P80313		RHOBTB1 GTPase cycle; Cooperation of PDCL (PhLP1) and TRiC/CCT in G-protein beta folding; RHOBTB2 GTPase cycle; Association of TriC/CCT with target proteins during biosynthesis	4	0	1.464	0.0422633	1.47277e+07	2.15669e+07	1.43925e+07	1.4013e+07	18076963	2.04851e+07	High	Medium	High	High	1
FALSE	High	Master Protein	P11352	Glutathione peroxidase 1 OS=Mus musculus OX=10090 GN=Gpx1 PE=1 SV=2	0	6.981	15	3	20	3	201	22.3	7.21	20.6	3	cell cycle OR cell proliferation;protein metabolism;other metabolic processes;stress response;developmental processes;other biological processes	cytosol;mitochondrion;nucleus;other cell component	other molecular function	Pf00255	14775	ENSMUSG00000063856	Gpx1	mmu:14775; P11352; P12079; Q544W3; Q5RJH8; Q9CR54	Selenium metabolism/Selenoproteins; Metapathway biotransformation; Selenium Micronutrient Network; Folic Acid Network; Glutathione metabolism; One carbon metabolism and related pathways; TYROBP Causal Network; Oxidative Stress; Oxidative Stress and Redox Pathway; Glutathione and one carbon metabolism	Detoxification of Reactive Oxygen Species; Synthesis of 15-eicosatetraenoic acid derivatives; Synthesis of 12-eicosatetraenoic acid derivatives	13	0	1.273	0.246519	3.23549e+07	4.1183e+07	3.35706e+07	2.89946e+07	3.67961e+07	36696168	High	High	High	High	1
FALSE	High	None	Q922F4	Tubulin beta-6 chain OS=Mus musculus OX=10090 GN=Tubb6 PE=1 SV=1	0	6.971	7	3	13	1	447	50.1	4.89	8.89	3	cell cycle OR cell proliferation;cell organization and biogenesis;other biological processes	cytoskeleton;other cell component	cytoskeletal activity;other molecular function	Pf00091, Pf03953	67951	ENSMUSG00000001473	Tubb6	mmu:67951; Q922F4		MHC class II antigen presentation; COPI-dependent Golgi-to-ER retrograde traffic; Kinesins; COPI-mediated anterograde transport; Separation of Sister Chromatids; Resolution of Sister Chromatid Cohesion; Recruitment of NuMA to mitotic centrosomes; RHO GTPases Activate Formins; EML4 and NUDC in mitotic spindle formation; Carboxyterminal post-translational modifications of tubulin; Microtubule-depen…	22	0	4.726	0.0813947	4.50984e+06	2.13151e+07	3.34003e+06	5.66198e+06	15788804	22909284	Peak Found	Peak Found	High	Peak Found	1
FALSE	High	Master Protein	Q61599	Rho GDP-dissociation inhibitor 2 OS=Mus musculus OX=10090 GN=Arhgdib PE=1 SV=3	0	6.968	15	1	7	1	200	22.8	5.11	6.04	1	signal transduction;other biological processes	other membranes;cytosol	enzyme regulator activity;other molecular function	Pf02115	11857	ENSMUSG00000030220	Arhgdib	mmu:11857; Q3TEB3; Q61599	G13 Signaling Pathway; FAS pathway and Stress induction of HSP regulation	RHOA GTPase cycle; RHOH GTPase cycle; RAC1 GTPase cycle; RHOG GTPase cycle; RAC3 GTPase cycle; CDC42 GTPase cycle	8	0	3.044	0.177575	1.33468e+07	4.06321e+07	1.83547e+07	9024048	36477829	36032746	Medium	High	High	High	1	Acetyl [K4]; Met-loss [N-Term]; Met-loss+Acetyl [N-Term]
FALSE	High	Master Protein	Q501J6	Probable ATP-dependent RNA helicase DDX17 OS=Mus musculus OX=10090 GN=Ddx17 PE=1 SV=1	0	6.963	5	3	8	1	650	72.4	8.59	0	3	RNA metabolism OR transcription;other metabolic processes;stress response;developmental processes;signal transduction;other biological processes	cytosol;nucleus;other cell component	nucleic acid binding activity;other molecular function	Pf00270, Pf00271	67040	ENSMUSG00000055065	Ddx17	mmu:67040; Q501J6; Q6P5G1; Q8BIN2		SUMOylation of transcription cofactors	1	2	1.545	0.0665041	1.01527e+07	1.56831e+07	9.9422e+06	9.64001e+06	1.33956e+07	14618029	Peak Found	Medium	High	High	1
FALSE	High	Master Protein	Q9R233	Tapasin OS=Mus musculus OX=10090 GN=Tapbp PE=1 SV=2	0	6.947	5	2	4	2	465	49.7	8.5	6.12	2	cell organization and biogenesis;other metabolic processes;stress response;other biological processes	plasma membrane;other membranes;ER/Golgi	other molecular function	Pf07654	21356	ENSMUSG00000024308	Tapbp	mmu:21356; O70317; Q91YE0; Q91YE1; Q9QWT7; Q9R233; Q9Z1W3	VEGFA-VEGFR2 Signaling Pathway	ER-Phagosome pathway; Antigen Presentation: Folding, assembly and peptide loading of class I MHC	3	0	3.39	0.0367552	3.01926e+06	1.02358e+07	3.35551e+06	2.52604e+06	8.91181e+06	9359699	Peak Found	Peak Found	High	High	1
FALSE	High	Master Protein	Q9CQ60	6-phosphogluconolactonase OS=Mus musculus OX=10090 GN=Pgls PE=1 SV=1	0	6.902	12	2	6	2	257	27.2	5.85	2.09	2	other metabolic processes	other cell component	other molecular function	Pf01182	66171	ENSMUSG00000031807	Pgls	mmu:66171; Q3TA62; Q9CQ60	Pentose Phosphate Pathway	Pentose phosphate pathway	2	0	3.259	0.0327302	3.65178e+06	1.19013e+07	3997206	3.10206e+06	10278299	1.09713e+07	High	High	High	High	1
FALSE	High	None	Q62159	Rho-related GTP-binding protein RhoC OS=Mus musculus OX=10090 GN=Rhoc PE=1 SV=2	0	6.89	13	2	4	2	193	22	6.58	4.52	2	cell cycle OR cell proliferation;cell organization and biogenesis;stress response;signal transduction;other biological processes	plasma membrane;other membranes;cytosol;cytoskeleton;nucleus;other cell component	other molecular function	Pf00071	11853	ENSMUSG00000002233	Rhoc	mmu:11853; Q3TUN0; Q62159	Spinal Cord Injury	RHO GTPases Activate Formins; G alpha (12/13) signalling events; RHOC GTPase cycle; RHO GTPases activate PKNs; RHO GTPases activate CIT; Sema4D induced cell migration and growth-cone collapse; RHO GTPases Activate ROCKs	8	0	1.848	0.0092162	6.41174e+06	1.18496e+07	6104223	6262084	9.33572e+06	1.19742e+07	High	Peak Found	High	High	1
FALSE	High	Master Protein	P61089	Ubiquitin-conjugating enzyme E2 N OS=Mus musculus OX=10090 GN=Ube2n PE=1 SV=1	0	6.861	13	2	8	2	152	17.1	6.57	8.35	2	cell organization and biogenesis;protein metabolism;DNA metabolism;other metabolic processes;stress response;signal transduction;other biological processes	nucleus;other cell component	other molecular function		93765	ENSMUSG00000074781	Ube2n	mmu:93765; P61089; Q16781; Q3TSL6; Q6ZWZ0; Q9DAJ6		Aggrephagy; Downstream TCR signaling; FCERI mediated NF-kB activation; Antigen processing: Ubiquitination & Proteasome degradation; CLEC7A (Dectin-1) signaling; Formation of Incision Complex in GG-NER; E3 ubiquitin ligases ubiquitinate target proteins; NOD1/2 Signaling Pathway; Recruitment and ATM-mediated phosphorylation of repair and signaling proteins at DNA double strand breaks; IKK complex r…	20	0	1.562	0.0696081	1.72138e+07	2.68802e+07	15754718	17488103	23168298	2.4829e+07	High	High	High	High	1
FALSE	High	None	P08553	Neurofilament medium polypeptide OS=Mus musculus OX=10090 GN=Nefm PE=1 SV=4	0	6.858	1	2	10	0	848	95.9	4.77	13.47	2	cell organization and biogenesis;transport	cytoskeleton;other cell component	signal transduction activity or receptor binding;other molecular function	Pf00038, Pf04732	18040		Nefm	A2VCT5; mmu:18040; P08553; Q0VDM8; Q3HRJ6; Q3TNS4; Q3TPK2; Q61961; Q8BQ20			0	0	1.477	0.0664277	5.73444e+07	8.47075e+07	50833237	60149359	69901028	81723508	Not Found	Not Found	Not Found	Not Found	2
FALSE	High	None	P46660	Alpha-internexin OS=Mus musculus OX=10090 GN=Ina PE=1 SV=3	0	6.858	2	2	10	0	501	55.3	5.4	13.47	2	cell organization and biogenesis;developmental processes;other biological processes	cytoskeleton;other cell component	cytoskeletal activity;other molecular function	Pf00038, Pf04732	226180	ENSMUSG00000034336	Ina	mmu:226180; P46660; Q61958; Q8VCW5			0	0	1.477	0.0664277	5.73444e+07	8.47075e+07	50833237	60149359	69901028	81723508	Not Found	Not Found	Not Found	Not Found	2
FALSE	High	None	P01895	H-2 class I histocompatibility antigen, alpha chain (Fragment) OS=Mus musculus OX=10090 GN=H2-D1 PE=1 SV=1	0	6.853	8	2	6	1	298	33.8	6.8	4.81	2	other biological processes	non-structural extracellular;plasma membrane;other membranes;ER/Golgi;other cell component	signal transduction activity or receptor binding;other molecular function	Pf07654			H2-D1	P01895			0	0	3.393	0.0193776	7.52684e+06	2.55374e+07	7825306	6.73164e+06	1.94619e+07	26678114	Not Found	Not Found	High	High	1
FALSE	High	Master Protein	Q99020	Heterogeneous nuclear ribonucleoprotein A/B OS=Mus musculus OX=10090 GN=Hnrnpab PE=1 SV=1	0	6.845	13	3	12	2	285	30.8	7.91	0	3	developmental processes;other biological processes	cytosol;nucleus;other cell component	nucleic acid binding activity	Pf00076	15384	ENSMUSG00000020358	Hnrnpab	mmu:15384; Q8BPE0; Q99020	mRNA processing		1	1	1.575	0.382133	2.08389e+07	3.28254e+07	1.9688e+07	2.05089e+07	3.56705e+07	24049044	High	High	High	High	1
FALSE	High	Master Protein	Q76MZ3	Serine/threonine-protein phosphatase 2A 65 kDa regulatory subunit A alpha isoform OS=Mus musculus OX=10090 GN=Ppp2r1a PE=1 SV=3	0	6.841	3	2	5	2	589	65.3	5.11	2.3	2	cell cycle OR cell proliferation;cell organization and biogenesis;protein metabolism;other metabolic processes;other biological processes	plasma membrane;other membranes;cytosol;nucleus;other cell component	enzyme regulator activity;other molecular function	Pf13646	51792	ENSMUSG00000007564	Ppp2r1a	mmu:51792; Q76MZ3	PluriNetWork: mechanisms associated with pluripotency; Focal Adhesion-PI3K-Akt-mTOR-signaling pathway; Glycogen Metabolism; IL-6 signaling Pathway; Wnt Signaling Pathway and Pluripotency	Separation of Sister Chromatids; Resolution of Sister Chromatid Cohesion; Recruitment of NuMA to mitotic centrosomes; RHO GTPases Activate Formins; EML4 and NUDC in mitotic spindle formation; Nonsense Mediated Decay (NMD) enhanced by the Exon Junction Complex (EJC); Regulation of PLK1 Activity at G2/M Transition; Negative regulation of MAPK pathway; Spry regulation of FGF signaling; Cyclin D asso…	36	0	1.48	0.0107795	2.79459e+07	4.13654e+07	26576057	27323893	32707309	41650220	High	High	High	High	1
FALSE	High	Master Protein	O70400	PDZ and LIM domain protein 1 OS=Mus musculus OX=10090 GN=Pdlim1 PE=1 SV=4	0	6.84	7	2	7	2	327	35.8	6.84	5.1	2	cell organization and biogenesis;stress response;developmental processes;other biological processes	cytoskeleton;other cell component	cytoskeletal activity;other molecular function	Pf00595, Pf15936	54132	ENSMUSG00000055044	Pdlim1	mmu:54132; O70400; Q99K93			0	0	1.572	0.124926	9.13633e+06	1.4365e+07	8.54533e+06	9.08264e+06	12588880	13049999	High	Medium	High	High	1
FALSE	High	None	O88990	Alpha-actinin-3 OS=Mus musculus OX=10090 GN=Actn3 PE=2 SV=1	0	6.838	2	2	13	0	900	103	5.45	5.25	2	developmental processes;other biological processes	cytoskeleton;other cell component	cytoskeletal activity;other molecular function	Pf00307, Pf00435, Pf08726	11474	ENSMUSG00000006457	Actn3	mmu:11474; O88990; Q14DS8		Striated Muscle Contraction	1	0	1.494	0.264881	2.52486e+07	3.77221e+07	29047670	2.04062e+07	35903287	31553252	Not Found	Not Found	Not Found	Not Found	2
FALSE	High	Master Protein	Q61543	Golgi apparatus protein 1 OS=Mus musculus OX=10090 GN=Glg1 PE=1 SV=1	0	6.837	1	1	1	1	1175	133.6	6.84	2.15	1	developmental processes;other biological processes	extracellular matrix;plasma membrane;other membranes;cytoskeleton;ER/Golgi;other cell component	other molecular function		20340	ENSMUSG00000003316	Glg1	mmu:20340; Q61543; Q9QZ40	TNF-alpha NF-kB Signaling Pathway	Cell surface interactions at the vascular wall	2	0	1.465	0.535112	1.19166e+06	1.746e+06	1566059	843127	2.06322e+06	1.17633e+06	Peak Found	Peak Found	High	Peak Found	1
FALSE	High	Master Protein	P70441	Na(+)/H(+) exchange regulatory cofactor NHE-RF1 OS=Mus musculus OX=10090 GN=Slc9a3r1 PE=1 SV=3	0	6.803	6	2	6	2	355	38.6	5.9	5.19	2	cell-cell signaling;cell organization and biogenesis;transport;developmental processes;signal transduction;other biological processes	non-structural extracellular;plasma membrane;other membranes;cytoskeleton;other cell component	signal transduction activity or receptor binding;transporter activity;cytoskeletal activity;other molecular function	Pf00595, Pf09007	26941	ENSMUSG00000020733	Slc9a3r1	mmu:26941; P70441; Q8BYD8			0	0	1.9	0.0247088	5.58223e+06	1.06037e+07	5.53559e+06	5234187	8.31674e+06	1.07633e+07	Peak Found	High	High	High	1	Met-loss+Acetyl [N-Term]
FALSE	High	Master Protein	Q63844	Mitogen-activated protein kinase 3 OS=Mus musculus OX=10090 GN=Mapk3 PE=1 SV=5	0	6.786	7	2	9	1	380	43	6.61	11.76	2	cell cycle OR cell proliferation;cell organization and biogenesis;protein metabolism;RNA metabolism OR transcription;other metabolic processes;stress response;transport;developmental processes;signal transduction;other biological processes	plasma membrane;other membranes;cytosol;cytoskeleton;mitochondrion;ER/Golgi;nucleus;other cytoplasmic organelle;other cell component	kinase activity;other molecular function		26417	ENSMUSG00000063065	Mapk3	mmu:26417; Q61531; Q63844; Q8K0X5; Q91YW5	IL-9 Signaling Pathway; TGF Beta Signaling Pathway; Hypothetical Network for Drug Addiction; EPO Receptor Signaling; IL-5 Signaling Pathway; MicroRNAs in Cardiomyocyte Hypertrophy; PluriNetWork: mechanisms associated with pluripotency; Signaling of Hepatocyte Growth Factor Receptor; Alzheimers Disease; Chemokine signaling pathway; Spinal Cord Injury; MAPK Cascade; Delta-Notch Signaling Pathway; F…	MAP2K and MAPK activation; Signal transduction by L1; Regulation of actin dynamics for phagocytic cup formation; FCERI mediated MAPK activation; PI5P, PP2A and IER3 Regulate PI3K/AKT Signaling; ESR-mediated signaling; Senescence-Associated Secretory Phenotype (SASP); Oxidative Stress Induced Senescence; RNA Polymerase I Promoter Opening; Spry regulation of FGF signaling; Oncogene Induced Senescen…	63	0	1.432	0.0927267	1.19469e+07	1.71059e+07	11498339	11541846	14451131	16120520	High	High	High	High	1	Met-loss+Acetyl [N-Term]
FALSE	High	Master Protein	Q9JIW9	Ras-related protein Ral-B OS=Mus musculus OX=10090 GN=Ralb PE=1 SV=1	0	6.771	12	2	8	2	206	23.3	6.62	6.35	2	cell cycle OR cell proliferation;stress response;signal transduction;other biological processes	plasma membrane;other membranes;other cell component	other molecular function	Pf00071	64143	ENSMUSG00000004451	Ralb	mmu:64143; Q3TVS5; Q9JIW9	EGFR1 Signaling Pathway		1	0	1.423	0.218693	1.25589e+07	1.78714e+07	1.22108e+07	12010374	1.62264e+07	1.56706e+07	High	High	High	High	1
FALSE	High	Master Protein	Q9D3D9	ATP synthase subunit delta, mitochondrial OS=Mus musculus OX=10090 GN=Atp5f1d PE=1 SV=1	0	6.733	14	2	14	2	168	17.6	5.08	3.74	2	cell organization and biogenesis;other metabolic processes;transport	other membranes;mitochondrion;ER/Golgi	transporter activity;other molecular function	Pf02823	66043	ENSMUSG00000003072	Atp5f1d	mmu:66043; Q9D3D9	Oxidative phosphorylation; Electron Transport Chain	Formation of ATP by chemiosmotic coupling; Cristae formation	4	0	1.572	0.172452	2.10317e+07	3.30577e+07	2.01904e+07	20370458	29882983	29114461	High	High	High	High	1
FALSE	High	Master Protein Candidate	Q00612	Glucose-6-phosphate 1-dehydrogenase X OS=Mus musculus OX=10090 GN=G6pdx PE=1 SV=3	0	6.724	5	3	11	3	515	59.2	6.49	5.7	3	other metabolic processes;stress response;developmental processes;other biological processes	plasma membrane;other membranes;cytosol;cytoskeleton;nucleus;other cell component	other molecular function	Pf00479, Pf02781	14381	ENSMUSG00000031400	G6pdx	mmu:14381; Q00612	Glutathione metabolism; Oxidative Stress and Redox Pathway; Pentose Phosphate Pathway; Glutathione and one carbon metabolism	TP53 Regulates Metabolic Genes; Pentose phosphate pathway	6	0	1.413	0.0710643	1.73386e+07	2.44978e+07	1.77286e+07	1.57671e+07	20584148	2.32118e+07	High	Medium	High	High	1	Met-loss+Acetyl [N-Term]
FALSE	High	Master Protein	Q9WUU7	Cathepsin Z OS=Mus musculus OX=10090 GN=Ctsz PE=1 SV=1	0	6.698	7	2	9	2	306	34	6.6	7.56	2	protein metabolism;other metabolic processes;developmental processes;other biological processes	non-structural extracellular;ER/Golgi;other cytoplasmic organelle;other cell component	other molecular function	Pf00112	64138	ENSMUSG00000016256	Ctsz	mmu:64138; Q9WUU7		Lysosome Vesicle Biogenesis; Neutrophil degranulation; Metabolism of Angiotensinogen to Angiotensins; COPII-mediated vesicle transport; Cargo concentration in the ER	5	0	3.814	0.0484263	7.01614e+06	2.67564e+07	6.53082e+06	7008508	23923840	23823859	Medium	Peak Found	High	High	1
FALSE	High	Master Protein	P51150	Ras-related protein Rab-7a OS=Mus musculus OX=10090 GN=Rab7a PE=1 SV=2	0	6.685	15	3	16	3	207	23.5	6.7	3.68	3	cell organization and biogenesis;protein metabolism;other metabolic processes;transport;other biological processes	other membranes;cytosol;ER/Golgi;other cytoplasmic organelle;other cell component	other molecular function	Pf00071	19349	ENSMUSG00000079477	Rab7a	mmu:19349; P51150		MHC class II antigen presentation; Neutrophil degranulation; TBC/RABGAPs; RAB geranylgeranylation; RHOH GTPase cycle; RAC1 GTPase cycle; RHOG GTPase cycle; RAC2 GTPase cycle; RAC3 GTPase cycle; RHOF GTPase cycle; RHOD GTPase cycle; RAB GEFs exchange GTP for GDP on RABs; CDC42 GTPase cycle; RHOQ GTPase cycle	14	0	1.313	0.205614	3.19591e+07	4.19705e+07	27341307	3.4735e+07	34698886	40416685	High	High	High	High	1
FALSE	High	Master Protein	Q9CPQ1	Cytochrome c oxidase subunit 6C OS=Mus musculus OX=10090 GN=Cox6c PE=1 SV=3	0	6.678	28	2	12	2	76	8.5	10.14	15.32	2	other metabolic processes;transport	other membranes	transporter activity	Pf02937	12864	ENSMUSG00000014313	Cox6c	mmu:12864; Q52KC6; Q9CPQ1	Electron Transport Chain		1	0	1.633	0.0744988	4.20456e+07	6.86626e+07	37592409	43725883	60510716	62029140	High	High	High	High	1	Met-loss+Acetyl [N-Term]
FALSE	High	Master Protein	Q9EQH3	Vacuolar protein sorting-associated protein 35 OS=Mus musculus OX=10090 GN=Vps35 PE=1 SV=1	0	6.663	2	1	5	1	796	91.7	5.44	0	1	cell organization and biogenesis;protein metabolism;other metabolic processes;transport;developmental processes;other biological processes	other membranes;cytosol;mitochondrion;other cytoplasmic organelle;other cell component	signal transduction activity or receptor binding		65114	ENSMUSG00000031696	Vps35	mmu:65114; Q61123; Q9EQH3		WNT ligand biogenesis and trafficking	1	0	1.37	0.161897	4.22497e+06	5.78757e+06	3.59318e+06	4.61918e+06	4944630	5393196	High	Medium	Medium	High	1
FALSE	High	Master Protein	Q6PDN3	Myosin light chain kinase, smooth muscle OS=Mus musculus OX=10090 GN=Mylk PE=1 SV=3	0	6.655	2	3	7	3	1941	212.8	6.25	1.84	3	cell organization and biogenesis;protein metabolism;other metabolic processes;stress response;developmental processes;other biological processes	plasma membrane;other membranes;cytoskeleton;other cell component	cytoskeletal activity;kinase activity;other molecular function	Pf00041		ENSMUSG00000022836	Mylk	Q3TSJ7; Q6PDN3; Q80UX0; Q80YN7; Q80YN8; Q8K026; Q924D2; Q9ERD3		Smooth Muscle Contraction; RHO GTPases activate PAKs	2	0	1.873	0.0350395	1.50757e+07	2.82321e+07	13843215	1.52657e+07	22480506	28227269	High	High	High	High	1
FALSE	High	Master Protein	Q62442	Vesicle-associated membrane protein 1 OS=Mus musculus OX=10090 GN=Vamp1 PE=1 SV=1	0	6.573	20	1	1	1	118	12.9	6.65	2.15	1	cell-cell signaling;cell organization and biogenesis;transport;other biological processes	plasma membrane;other membranes;ER/Golgi;other cell component	other molecular function	Pf00957	22317	ENSMUSG00000030337	Vamp1	mmu:22317; Q62442; Q6PFF3; Q810K6			0	0	1.549	0.415324	1.08539e+07	1.68155e+07	7.25928e+06	15089385	16168734	13922980	Peak Found	High	Peak Found	Peak Found	1	Methyl [K85]
FALSE	High	Master Protein	Q9QUR6	Prolyl endopeptidase OS=Mus musculus OX=10090 GN=Prep PE=1 SV=1	0	6.539	3	2	4	2	710	80.7	5.73	0	2	protein metabolism;other metabolic processes	cytosol;nucleus;other cell component	other molecular function		19072	ENSMUSG00000019849	Prep	mmu:19072; Q80YS1; Q9QUR6			0	0	0.955	0.520589	7.72647e+06	7.38049e+06	6987814	7.94362e+06	6002361	7224962	Peak Found	Medium	High	High	1
FALSE	High	Master Protein	Q8CI94	Glycogen phosphorylase, brain form OS=Mus musculus OX=10090 GN=Pygb PE=1 SV=3	0	6.526	5	3	7	3	843	96.7	6.73	0	3	other metabolic processes	other cell component	other molecular function	Pf00343	110078	ENSMUSG00000033059	Pygb	mmu:110078; Q8CI94; Q8K283	Glycogen Metabolism	Neutrophil degranulation	2	0	2.128	0.0178391	9.24334e+06	1.9674e+07	8.87933e+06	8.94695e+06	1.62088e+07	1.90116e+07	Peak Found	Peak Found	High	High	1	Acetyl [K3]; Met-loss [N-Term]; Met-loss+Acetyl [N-Term]
FALSE	High	Master Protein	Q64105	Sepiapterin reductase OS=Mus musculus OX=10090 GN=Spr PE=1 SV=1	0	6.525	6	1	3	1	261	27.9	5.74	7.87	1	other metabolic processes;developmental processes;other biological processes	cytosol;nucleus	other molecular function	Pf00106			Spr	Q63996; Q64105		Tetrahydrobiopterin (BH4) synthesis, recycling, salvage and regulation; eNOS activation	2	0	1.169	0.53405	5.9985e+06	7.01523e+06	4818072	6944008	6286423	6232573	Peak Found	High	High	High	1
[truncated: 3,038 more rows]

## Sheet: S2
Table S2: list of high confident proteins ientified in two biological replicates of asthmatic mice lung tissue proteome
High confident proteins threshold: <= 1% FDR, >= 2 unique peptides
590 high confident proteins in OVA mice:				623 high confident proteins in OVA/FLU mice:					560 high confident proteins in OVA/FLU/DEX mice:
Q7TMM9				Q7TMM9					Q7TMM9
P43277				P15864					P43277
P84084				P43277					P52480
P14152				Q03734					P08905
[truncated: 619 more rows]

## Sheet: S3
Table S3: List of significantly changed proteins in OVA mice lung tissue proteome (OVA vs. PBS)
[truncated: 516 more rows]

[truncated: 9 more sheets: S4, S5, S6, S6-1, S6-2, S7, S8, S9, S10]
